# Supplementary material for: Contribution to a reference library of DNA barcodes of Colombian freshwater fishes
Source: Biodivers Data J. 2022 Jan 6;10:e65981. doi: 10.3897/BDJ.10.e65981 (PMC8758633; doi:10.3897/BDJ.10.e65981)
Supplement: Supplementary material 2 — Barcoding CIUA01-Specimen details [file bdj-10-e65981-s002.csv]

Project Code	Process ID	Sample ID	BIN	Museum ID	Catalog Num	COI-5P Seq. Length	Phylum	Class	Order	Family	Genus	Species	Identification	Author and year	Institution	Lat	Lon	Country
CIUA	CIUA422-20	8270_3770		3770	3770	580[0n]	Chordata	Actinopterygii	Siluriformes	Auchenipteridae	Ageneiosus	Ageneiosus pardalis	Ageneiosus pardalis	Lütken, 1874	Universidad de Antioquia	6,5076	-74,3983	Colombia
CIUA	CIUA423-20	9057_5068	BOLD:ADL9262	5068	5068	645[0n]	Chordata	Actinopterygii	Siluriformes	Astroblepidae	Astroblepus	Astroblepus chapmani	Astroblepus chapmani	Eigenmann, 1912	Universidad de Antioquia	7,0015	-75,0759	Colombia
CIUA	CIUA424-20	9056_5068	BOLD:ADL9262	5068	5068	653[0n]	Chordata	Actinopterygii	Siluriformes	Astroblepidae	Astroblepus	Astroblepus chapmani	Astroblepus chapmani	Eigenmann, 1912	Universidad de Antioquia	7,0015	-75,0759	Colombia
CIUA	CIUA425-20	9051_5065		5065	5065	580[0n]	Chordata	Actinopterygii	Siluriformes	Astroblepidae	Astroblepus	Astroblepus chapmani	Astroblepus chapmani	Eigenmann, 1912	Universidad de Antioquia	6,9853	-75,0899	Colombia
CIUA	CIUA426-20	9050_5065		5065	5065	580[0n]	Chordata	Actinopterygii	Siluriformes	Astroblepidae	Astroblepus	Astroblepus chapmani	Astroblepus chapmani	Eigenmann, 1912	Universidad de Antioquia	6,9853	-75,0899	Colombia
CIUA	CIUA427-20	9049_5065	BOLD:ADL9262	5065	5065	654[0n]	Chordata	Actinopterygii	Siluriformes	Astroblepidae	Astroblepus	Astroblepus chapmani	Astroblepus chapmani	Eigenmann, 1912	Universidad de Antioquia	6,9853	-75,0899	Colombia
CIUA	CIUA428-20	9001_5048	BOLD:ADL9262	5048	5048	655[0n]	Chordata	Actinopterygii	Siluriformes	Astroblepidae	Astroblepus	Astroblepus chapmani	Astroblepus chapmani	Eigenmann, 1912	Universidad de Antioquia	6,9424	-75,1352	Colombia
CIUA	CIUA429-20	8352_3872		3872	3872	580[0n]	Chordata	Actinopterygii	Siluriformes	Astroblepidae	Astroblepus	Astroblepus chapmani	Astroblepus chapmani	Eigenmann, 1912	Universidad de Antioquia	5,4587	-75,7358	Colombia
CIUA	CIUA430-20	8343_3870		3870	3870	580[0n]	Chordata	Actinopterygii	Siluriformes	Astroblepidae	Astroblepus	Astroblepus chapmani	Astroblepus chapmani	Eigenmann, 1912	Universidad de Antioquia	5,4524	-75,4323	Colombia
CIUA	CIUA431-20	8318_3824		3824	3824	580[0n]	Chordata	Actinopterygii	Siluriformes	Astroblepidae	Astroblepus	Astroblepus chapmani	Astroblepus chapmani	Eigenmann, 1912	Universidad de Antioquia	5,2014	-75,4186	Colombia
CIUA	CIUA432-20	8316_3825	BOLD:ADZ4035	3825	3825	655[0n]	Chordata	Actinopterygii	Siluriformes	Astroblepidae	Astroblepus	Astroblepus chapmani	Astroblepus chapmani	Eigenmann, 1912	Universidad de Antioquia	5,1840	-75,4642	Colombia
CIUA	CIUA433-20	8310_3794	BOLD:ADZ4035	3794	3794	654[0n]	Chordata	Actinopterygii	Siluriformes	Astroblepidae	Astroblepus	Astroblepus chapmani	Astroblepus chapmani	Eigenmann, 1912	Universidad de Antioquia	5,4604	-75,7365	Colombia
CIUA	CIUA434-20	8309_3864	BOLD:ADZ4035	3864	3864	655[0n]	Chordata	Actinopterygii	Siluriformes	Astroblepidae	Astroblepus	Astroblepus chapmani	Astroblepus chapmani	Eigenmann, 1912	Universidad de Antioquia	5,1885	-75,5317	Colombia
CIUA	CIUA435-20	8103_3589	BOLD:ADL9262	3589	3589	652[0n]	Chordata	Actinopterygii	Siluriformes	Astroblepidae	Astroblepus	Astroblepus chapmani	Astroblepus chapmani	Eigenmann, 1912	Universidad de Antioquia	6,9853	-75,0899	Colombia
CIUA	CIUA436-20	8100_3632		3632	3632	580[0n]	Chordata	Actinopterygii	Siluriformes	Astroblepidae	Astroblepus	Astroblepus chapmani	Astroblepus chapmani	Eigenmann, 1912	Universidad de Antioquia	6,8992	-75,1747	Colombia
CIUA	CIUA437-20	7510_2421		2421	2421	552[0n]	Chordata	Actinopterygii	Siluriformes	Astroblepidae	Astroblepus	Astroblepus chapmani	Astroblepus chapmani	Eigenmann, 1912	Universidad de Antioquia	6,9853	-75,0899	Colombia
CIUA	CIUA438-20	7509_2421		2421	2421	580[0n]	Chordata	Actinopterygii	Siluriformes	Astroblepidae	Astroblepus	Astroblepus chapmani	Astroblepus chapmani	Eigenmann, 1912	Universidad de Antioquia	6,9853	-75,0899	Colombia
CIUA	CIUA439-20	7508_2421	BOLD:ADL9262	2421	2421	646[4n]	Chordata	Actinopterygii	Siluriformes	Astroblepidae	Astroblepus	Astroblepus chapmani	Astroblepus chapmani	Eigenmann, 1912	Universidad de Antioquia	6,9853	-75,0899	Colombia
CIUA	CIUA440-20	7475_2211	BOLD:ADL9262	2211	2211	654[0n]	Chordata	Actinopterygii	Siluriformes	Astroblepidae	Astroblepus	Astroblepus chapmani	Astroblepus chapmani	Eigenmann, 1912	Universidad de Antioquia	6,9853	-75,0899	Colombia
CIUA	CIUA441-20	5131B_5131		5131	5131	580[6n]	Chordata	Actinopterygii	Siluriformes	Astroblepidae	Astroblepus	Astroblepus chapmani	Astroblepus chapmani	Eigenmann, 1912	Universidad de Antioquia	7,0078	-75,0652	Colombia
CIUA	CIUA442-20	5116B_5116	BOLD:ADL9262	5116	5116	661[0n]	Chordata	Actinopterygii	Siluriformes	Astroblepidae	Astroblepus	Astroblepus chapmani	Astroblepus chapmani	Eigenmann, 1912	Universidad de Antioquia	6,9085	-75,1763	Colombia
CIUA	CIUA443-20	5116A_5116		5116	5116	580[0n]	Chordata	Actinopterygii	Siluriformes	Astroblepidae	Astroblepus	Astroblepus chapmani	Astroblepus chapmani	Eigenmann, 1912	Universidad de Antioquia	6,9085	-75,1763	Colombia
CIUA	CIUA444-20	7476_2228		2228	2228	580[0n]	Chordata	Actinopterygii	Siluriformes	Astroblepidae	Astroblepus		Astroblepus	Humboldt, 1805	Universidad de Antioquia	6,9424	-75,1352	Colombia
CIUA	CIUA445-20	7468_2230		2230	2230	580[0n]	Chordata	Actinopterygii	Siluriformes	Astroblepidae	Astroblepus		Astroblepus	Humboldt, 1805	Universidad de Antioquia	7,0015	-75,0759	Colombia
CIUA	CIUA446-20	7520_2417		2417	2417	580[0n]	Chordata	Actinopterygii	Siluriformes	Astroblepidae	Astroblepus		Astroblepus	Humboldt, 1805	Universidad de Antioquia	6,9085	-75,1763	Colombia
CIUA	CIUA447-20	7564_2542		2542	2542	580[0n]	Chordata	Actinopterygii	Siluriformes	Astroblepidae	Astroblepus	Astroblepus grixalvii	Astroblepus grixalvii	Humboldt, 1805	Universidad de Antioquia	7,0015	-75,0759	Colombia
CIUA	CIUA448-20	7534_2415		2415	2415	580[0n]	Chordata	Actinopterygii	Siluriformes	Astroblepidae	Astroblepus	Astroblepus grixalvii	Astroblepus grixalvii	Humboldt, 1805	Universidad de Antioquia	7,0015	-75,0759	Colombia
CIUA	CIUA449-20	7442_1944		1944	1944	580[0n]	Chordata	Actinopterygii	Siluriformes	Astroblepidae	Astroblepus	Astroblepus grixalvii	Astroblepus grixalvii	Humboldt, 1805	Universidad de Antioquia	6,9853	-75,0899	Colombia
CIUA	CIUA450-20	5101B_5101	BOLD:ADM2805	5101	5101	647[0n]	Chordata	Actinopterygii	Siluriformes	Astroblepidae	Astroblepus	Astroblepus grixalvii	Astroblepus grixalvii	Humboldt, 1805	Universidad de Antioquia	6,8045	-75,1376	Colombia
CIUA	CIUA451-20	5101C_5101		5101	5101	580[0n]	Chordata	Actinopterygii	Siluriformes	Astroblepidae	Astroblepus	Astroblepus grixalvii	Astroblepus grixalvii	Humboldt, 1805	Universidad de Antioquia	6,8045	-75,1376	Colombia
CIUA	CIUA452-20	8565_3938		3938	3938	580[0n]	Chordata	Actinopterygii	Siluriformes	Astroblepidae	Astroblepus	Astroblepus grixalvii	Astroblepus grixalvii	Humboldt, 1805	Universidad de Antioquia	5,2565	-75,7170	Colombia
CIUA	CIUA453-20	7493_2289		2289	2289	580[0n]	Chordata	Actinopterygii	Siluriformes	Astroblepidae	Astroblepus	Astroblepus guentheri	Astroblepus guentheri	Boulenger, 1887	Universidad de Antioquia	5,6390	-74,8581	Colombia
CIUA	CIUA454-20	8312_3795		3795	3795	580[0n]	Chordata	Actinopterygii	Siluriformes	Astroblepidae	Astroblepus	Astroblepus homodon	Astroblepus homodon	Regan, 1904	Universidad de Antioquia	5,4604	-75,7365	Colombia
CIUA	CIUA455-20	7531_2426		2426	2426	580[0n]	Chordata	Actinopterygii	Siluriformes	Astroblepidae	Astroblepus	Astroblepus latidens	Astroblepus latidens	Eigenmann, 1918	Universidad de Antioquia	7,0015	-75,0759	Colombia
CIUA	CIUA456-20	7522_2438	BOLD:ADL9262	2438	2438	622[0n]	Chordata	Actinopterygii	Siluriformes	Astroblepidae	Astroblepus	Astroblepus latidens	Astroblepus latidens	Eigenmann, 1918	Universidad de Antioquia	6,8873	-75,1849	Colombia
CIUA	CIUA457-20	7521_2438		2438	2438	580[0n]	Chordata	Actinopterygii	Siluriformes	Astroblepidae	Astroblepus	Astroblepus latidens	Astroblepus latidens	Eigenmann, 1918	Universidad de Antioquia	6,8873	-75,1849	Colombia
CIUA	CIUA458-20	8089_3581		3581	3581	580[0n]	Chordata	Actinopterygii	Siluriformes	Astroblepidae	Astroblepus		Astroblepus	Humboldt, 1805	Universidad de Antioquia	7,0078	-75,0652	Colombia
CIUA	CIUA459-20	8085_3627		3627	3627	580[0n]	Chordata	Actinopterygii	Siluriformes	Astroblepidae	Astroblepus		Astroblepus	Humboldt, 1805	Universidad de Antioquia	7,0015	-75,0759	Colombia
CIUA	CIUA460-20	8354_3873	BOLD:ADM2804	3873	3873	650[0n]	Chordata	Actinopterygii	Siluriformes	Astroblepidae	Astroblepus	Astroblepus micrescens	Astroblepus micrescens	Eigenmann, 1918	Universidad de Antioquia	5,4587	-75,7358	Colombia
CIUA	CIUA461-20	7529_2420	BOLD:ADM2805	2420	2420	652[0n]	Chordata	Actinopterygii	Siluriformes	Astroblepidae	Astroblepus	Astroblepus micrescens	Astroblepus micrescens	Eigenmann, 1918	Universidad de Antioquia	5,4587	-75,7358	Colombia
CIUA	CIUA462-20	7462_2210		2210	2210	580[0n]	Chordata	Actinopterygii	Siluriformes	Astroblepidae	Astroblepus	Astroblepus micrescens	Astroblepus micrescens	Eigenmann, 1918	Universidad de Antioquia	6,8873	-75,1849	Colombia
CIUA	CIUA463-20	8351_3873		3873	3873	580[0n]	Chordata	Actinopterygii	Siluriformes	Astroblepidae	Astroblepus	Astroblepus micrescens	Astroblepus micrescens	Eigenmann, 1918	Universidad de Antioquia	5,4587	-75,7358	Colombia
CIUA	CIUA464-20	7528_2413		2413	2413	580[0n]	Chordata	Actinopterygii	Siluriformes	Astroblepidae	Astroblepus		Astroblepus	Humboldt, 1805	Universidad de Antioquia	5,4587	-75,7358	Colombia
CIUA	CIUA465-20	7471_2205		2205	2205	567[0n]	Chordata	Actinopterygii	Siluriformes	Astroblepidae	Astroblepus		Astroblepus	Humboldt, 1805	Universidad de Antioquia	6,8873	-75,1849	Colombia
CIUA	CIUA466-20	7466_2212		2212	2212	577[0n]	Chordata	Actinopterygii	Siluriformes	Astroblepidae	Astroblepus		Astroblepus	Humboldt, 1805	Universidad de Antioquia	6,9085	-75,1763	Colombia
CIUA	CIUA467-20	8099_3629		3629	3629	554[0n]	Chordata	Actinopterygii	Siluriformes	Astroblepidae	Astroblepus	Astroblepus trifasciatus	Astroblepus trifasciatus	Eigenmann, 1912	Universidad de Antioquia	6,8992	-75,1747	Colombia
CIUA	CIUA468-20	7984_3476	BOLD:ADL4464	3476	3476	553[0n]	Chordata	Actinopterygii	Siluriformes	Astroblepidae	Astroblepus	Astroblepus trifasciatus	Astroblepus trifasciatus	Eigenmann, 1912	Universidad de Antioquia	6,9254	-75,1602	Colombia
CIUA	CIUA469-20	7960_3456		3456	3456	557[0n]	Chordata	Actinopterygii	Siluriformes	Astroblepidae	Astroblepus	Astroblepus trifasciatus	Astroblepus trifasciatus	Eigenmann, 1912	Universidad de Antioquia	6,9853	-75,0899	Colombia
CIUA	CIUA470-20	7959_3456		3456	3456	542[0n]	Chordata	Actinopterygii	Siluriformes	Astroblepidae	Astroblepus	Astroblepus trifasciatus	Astroblepus trifasciatus	Eigenmann, 1912	Universidad de Antioquia	6,9853	-75,0899	Colombia
CIUA	CIUA471-20	7664_2968		2968	2968	554[0n]	Chordata	Actinopterygii	Siluriformes	Astroblepidae	Astroblepus	Astroblepus trifasciatus	Astroblepus trifasciatus	Eigenmann, 1912	Universidad de Antioquia	6,8045	-75,1376	Colombia
CIUA	CIUA472-20	7582_2553		2553	2553	554[0n]	Chordata	Actinopterygii	Siluriformes	Astroblepidae	Astroblepus	Astroblepus trifasciatus	Astroblepus trifasciatus	Eigenmann, 1912	Universidad de Antioquia	6,9254	-75,1602	Colombia
CIUA	CIUA473-20	7581_2553		2553	2553	543[0n]	Chordata	Actinopterygii	Siluriformes	Astroblepidae	Astroblepus	Astroblepus trifasciatus	Astroblepus trifasciatus	Eigenmann, 1912	Universidad de Antioquia	6,9254	-75,1602	Colombia
CIUA	CIUA474-20	7525_2441	BOLD:ADL4464	2441	2441	611[0n]	Chordata	Actinopterygii	Siluriformes	Astroblepidae	Astroblepus	Astroblepus trifasciatus	Astroblepus trifasciatus	Eigenmann, 1912	Universidad de Antioquia	6,9254	-75,1602	Colombia
CIUA	CIUA475-20	7513_2432		2432	2432	544[0n]	Chordata	Actinopterygii	Siluriformes	Astroblepidae	Astroblepus	Astroblepus trifasciatus	Astroblepus trifasciatus	Eigenmann, 1912	Universidad de Antioquia	6,9254	-75,1602	Colombia
CIUA	CIUA476-20	7506_2419	BOLD:ADL4464	2419	2419	581[0n]	Chordata	Actinopterygii	Siluriformes	Astroblepidae	Astroblepus	Astroblepus trifasciatus	Astroblepus trifasciatus	Eigenmann, 1912	Universidad de Antioquia	6,9853	-75,0899	Colombia
CIUA	CIUA477-20	7497_2450	BOLD:ADL4464	2450	2450	611[0n]	Chordata	Actinopterygii	Siluriformes	Astroblepidae	Astroblepus	Astroblepus trifasciatus	Astroblepus trifasciatus	Eigenmann, 1912	Universidad de Antioquia	7,0078	-75,0652	Colombia
CIUA	CIUA478-20	7478_2235	BOLD:ADL4464	2235	2235	611[0n]	Chordata	Actinopterygii	Siluriformes	Astroblepidae	Astroblepus	Astroblepus trifasciatus	Astroblepus trifasciatus	Eigenmann, 1912	Universidad de Antioquia	6,9254	-75,1602	Colombia
CIUA	CIUA479-20	7472_2236		2236	2236	580[0n]	Chordata	Actinopterygii	Siluriformes	Astroblepidae	Astroblepus	Astroblepus trifasciatus	Astroblepus trifasciatus	Eigenmann, 1912	Universidad de Antioquia	6,8873	-75,1849	Colombia
CIUA	CIUA480-20	7460_2207		2207	2207	580[0n]	Chordata	Actinopterygii	Siluriformes	Astroblepidae	Astroblepus	Astroblepus trifasciatus	Astroblepus trifasciatus	Eigenmann, 1912	Universidad de Antioquia	7,0078	-75,0652	Colombia
CIUA	CIUA481-20	8082_3620	BOLD:ADL4464	3620	3620	637[0n]	Chordata	Actinopterygii	Siluriformes	Astroblepidae	Astroblepus	Astroblepus unifasciatus	Astroblepus unifasciatus	Eigenmann, 1912	Universidad de Antioquia	6,9254	-75,1602	Colombia
CIUA	CIUA482-20	7931_4229	BOLD:ADL4464	4229	4229	637[0n]	Chordata	Actinopterygii	Siluriformes	Astroblepidae	Astroblepus	Astroblepus unifasciatus	Astroblepus unifasciatus	Eigenmann, 1912	Universidad de Antioquia	6,8045	-75,1376	Colombia
CIUA	CIUA483-20	7930_4229		4229	4229	580[0n]	Chordata	Actinopterygii	Siluriformes	Astroblepidae	Astroblepus	Astroblepus unifasciatus	Astroblepus unifasciatus	Eigenmann, 1912	Universidad de Antioquia	6,8045	-75,1376	Colombia
CIUA	CIUA484-20	7600_2613	BOLD:ADL4464	2613	2613	591[0n]	Chordata	Actinopterygii	Siluriformes	Astroblepidae	Astroblepus	Astroblepus unifasciatus	Astroblepus unifasciatus	Eigenmann, 1912	Universidad de Antioquia	6,8045	-75,1376	Colombia
CIUA	CIUA485-20	7597_2610	BOLD:ADL9262	2610	2610	622[0n]	Chordata	Actinopterygii	Siluriformes	Astroblepidae	Astroblepus	Astroblepus unifasciatus	Astroblepus unifasciatus	Eigenmann, 1912	Universidad de Antioquia	6,8045	-75,1376	Colombia
CIUA	CIUA486-20	7577_2551	BOLD:ADL4464	2551	2551	601[0n]	Chordata	Actinopterygii	Siluriformes	Astroblepidae	Astroblepus	Astroblepus unifasciatus	Astroblepus unifasciatus	Eigenmann, 1912	Universidad de Antioquia	6,9136	-75,1417	Colombia
CIUA	CIUA487-20	7530_2416		2416	2416	580[0n]	Chordata	Actinopterygii	Siluriformes	Astroblepidae	Astroblepus	Astroblepus unifasciatus	Astroblepus unifasciatus	Eigenmann, 1912	Universidad de Antioquia	7,0015	-75,0759	Colombia
CIUA	CIUA488-20	7464_2206		2206	2206	580[0n]	Chordata	Actinopterygii	Siluriformes	Astroblepidae	Astroblepus	Astroblepus unifasciatus	Astroblepus unifasciatus	Eigenmann, 1912	Universidad de Antioquia	6,9085	-75,1763	Colombia
CIUA	CIUA489-20	7458_2208		2208	2208	580[0n]	Chordata	Actinopterygii	Siluriformes	Astroblepidae	Astroblepus	Astroblepus unifasciatus	Astroblepus unifasciatus	Eigenmann, 1912	Universidad de Antioquia	7,0078	-75,0652	Colombia
CIUA	CIUA490-20	7457_2208	BOLD:ADL4464	2208	2208	595[0n]	Chordata	Actinopterygii	Siluriformes	Astroblepidae	Astroblepus	Astroblepus unifasciatus	Astroblepus unifasciatus	Eigenmann, 1912	Universidad de Antioquia	7,0078	-75,0652	Colombia
CIUA	CIUA491-20	9064_5070		5070	5070	580[0n]	Chordata	Actinopterygii	Siluriformes	Astroblepidae	Astroblepus		Astroblepus	Humboldt, 1805	Universidad de Antioquia	6,9085	-75,1763	Colombia
CIUA	CIUA492-20	9063_5070	BOLD:ADM2805	5070	5070	614[0n]	Chordata	Actinopterygii	Siluriformes	Astroblepidae	Astroblepus		Astroblepus	Humboldt, 1805	Universidad de Antioquia	6,9085	-75,1763	Colombia
CIUA	CIUA493-20	9055_5067		5067	5067	580[0n]	Chordata	Actinopterygii	Siluriformes	Astroblepidae	Astroblepus		Astroblepus	Humboldt, 1805	Universidad de Antioquia	7,0015	-75,0759	Colombia
CIUA	CIUA494-20	9054_5067	BOLD:ADL4464	5067	5067	533[0n]	Chordata	Actinopterygii	Siluriformes	Astroblepidae	Astroblepus		Astroblepus	Humboldt, 1805	Universidad de Antioquia	7,0015	-75,0759	Colombia
CIUA	CIUA495-20	9053_5066	BOLD:ADM2805	5066	5066	614[0n]	Chordata	Actinopterygii	Siluriformes	Astroblepidae	Astroblepus		Astroblepus	Humboldt, 1805	Universidad de Antioquia	6,9853	-75,0899	Colombia
CIUA	CIUA496-20	9052_5066		5066	5066	580[0n]	Chordata	Actinopterygii	Siluriformes	Astroblepidae	Astroblepus		Astroblepus	Humboldt, 1805	Universidad de Antioquia	6,9853	-75,0899	Colombia
CIUA	CIUA497-20	9036_5060		5060	5060	580[0n]	Chordata	Actinopterygii	Siluriformes	Astroblepidae	Astroblepus		Astroblepus	Humboldt, 1805	Universidad de Antioquia	7,0078	-75,0652	Colombia
CIUA	CIUA498-20	9034_5060		5060	5060	580[0n]	Chordata	Actinopterygii	Siluriformes	Astroblepidae	Astroblepus		Astroblepus	Humboldt, 1805	Universidad de Antioquia	7,0078	-75,0652	Colombia
CIUA	CIUA499-20	9033_5060		5060	5060	580[0n]	Chordata	Actinopterygii	Siluriformes	Astroblepidae	Astroblepus		Astroblepus	Humboldt, 1805	Universidad de Antioquia	7,0078	-75,0652	Colombia
CIUA	CIUA500-20	9032_5060		5060	5060	580[0n]	Chordata	Actinopterygii	Siluriformes	Astroblepidae	Astroblepus		Astroblepus	Humboldt, 1805	Universidad de Antioquia	7,0078	-75,0652	Colombia
CIUA	CIUA501-20	9031_5059		5059	5059	550[0n]	Chordata	Actinopterygii	Siluriformes	Astroblepidae	Astroblepus		Astroblepus	Humboldt, 1805	Universidad de Antioquia	7,0078	-75,0652	Colombia
CIUA	CIUA502-20	9030_5059		5059	5059	549[0n]	Chordata	Actinopterygii	Siluriformes	Astroblepidae	Astroblepus		Astroblepus	Humboldt, 1805	Universidad de Antioquia	7,0078	-75,0652	Colombia
CIUA	CIUA503-20	9029_5059	BOLD:ADL4464	5059	5059	614[0n]	Chordata	Actinopterygii	Siluriformes	Astroblepidae	Astroblepus		Astroblepus	Humboldt, 1805	Universidad de Antioquia	7,0078	-75,0652	Colombia
CIUA	CIUA504-20	9009_5052	BOLD:ADL4464	5052	5052	614[0n]	Chordata	Actinopterygii	Siluriformes	Astroblepidae	Astroblepus		Astroblepus	Humboldt, 1805	Universidad de Antioquia	6,8045	-75,1376	Colombia
CIUA	CIUA505-20	9008_5052	BOLD:ADL4464	5052	5052	614[0n]	Chordata	Actinopterygii	Siluriformes	Astroblepidae	Astroblepus		Astroblepus	Humboldt, 1805	Universidad de Antioquia	6,8045	-75,1376	Colombia
CIUA	CIUA506-20	9007_5051		5051	5051	580[0n]	Chordata	Actinopterygii	Siluriformes	Astroblepidae	Astroblepus	Astroblepus grixalvii	Astroblepus grixalvii	Humboldt, 1805	Universidad de Antioquia	6,8045	-75,1376	Colombia
CIUA	CIUA507-20	9006_5051		5051	5051	580[0n]	Chordata	Actinopterygii	Siluriformes	Astroblepidae	Astroblepus	Astroblepus grixalvii	Astroblepus grixalvii	Humboldt, 1805	Universidad de Antioquia	6,8045	-75,1376	Colombia
CIUA	CIUA508-20	9005_5050	BOLD:ADL4464	5050	5050	614[0n]	Chordata	Actinopterygii	Siluriformes	Astroblepidae	Astroblepus		Astroblepus	Humboldt, 1805	Universidad de Antioquia	6,8045	-75,1376	Colombia
CIUA	CIUA509-20	9004_5050	BOLD:ADL4464	5050	5050	614[0n]	Chordata	Actinopterygii	Siluriformes	Astroblepidae	Astroblepus		Astroblepus	Humboldt, 1805	Universidad de Antioquia	6,8045	-75,1376	Colombia
CIUA	CIUA510-20	9003_5050		5050	5050	580[0n]	Chordata	Actinopterygii	Siluriformes	Astroblepidae	Astroblepus		Astroblepus	Humboldt, 1805	Universidad de Antioquia	6,8045	-75,1376	Colombia
CIUA	CIUA511-20	9000_5049		5049	5049	580[0n]	Chordata	Actinopterygii	Siluriformes	Astroblepidae	Astroblepus		Astroblepus	Humboldt, 1805	Universidad de Antioquia	6,9424	-75,1352	Colombia
CIUA	CIUA512-20	8349_3871	BOLD:ADZ4035	3871	3871	614[0n]	Chordata	Actinopterygii	Siluriformes	Astroblepidae	Astroblepus		Astroblepus	Humboldt, 1805	Universidad de Antioquia	5,4524	-75,4323	Colombia
CIUA	CIUA513-20	8347_3869	BOLD:ADZ4035	3869	3869	614[0n]	Chordata	Actinopterygii	Siluriformes	Astroblepidae	Astroblepus		Astroblepus	Humboldt, 1805	Universidad de Antioquia	5,4448	-75,4307	Colombia
CIUA	CIUA514-20	8346_3869	BOLD:ADZ4035	3869	3869	614[0n]	Chordata	Actinopterygii	Siluriformes	Astroblepidae	Astroblepus		Astroblepus	Humboldt, 1805	Universidad de Antioquia	5,4448	-75,4307	Colombia
CIUA	CIUA515-20	8345_3869	BOLD:ADZ4035	3869	3869	614[0n]	Chordata	Actinopterygii	Siluriformes	Astroblepidae	Astroblepus		Astroblepus	Humboldt, 1805	Universidad de Antioquia	5,4448	-75,4307	Colombia
CIUA	CIUA516-20	8344_3869		3869	3869	580[0n]	Chordata	Actinopterygii	Siluriformes	Astroblepidae	Astroblepus		Astroblepus	Humboldt, 1805	Universidad de Antioquia	5,4448	-75,4307	Colombia
CIUA	CIUA517-20	8340_3862	BOLD:ADL9262	3862	3862	614[0n]	Chordata	Actinopterygii	Siluriformes	Astroblepidae	Astroblepus		Astroblepus	Humboldt, 1805	Universidad de Antioquia	5,3791	-75,6161	Colombia
CIUA	CIUA518-20	8121_3491		3491	3491	580[0n]	Chordata	Actinopterygii	Siluriformes	Astroblepidae	Astroblepus		Astroblepus	Humboldt, 1805	Universidad de Antioquia	6,0489	-75,6192	Colombia
CIUA	CIUA519-20	8120_3491		3491	3491	580[0n]	Chordata	Actinopterygii	Siluriformes	Astroblepidae	Astroblepus		Astroblepus	Humboldt, 1805	Universidad de Antioquia	6,0489	-75,6192	Colombia
CIUA	CIUA520-20	7967_3445		3445	3445	580[0n]	Chordata	Actinopterygii	Siluriformes	Astroblepidae	Astroblepus		Astroblepus	Humboldt, 1805	Universidad de Antioquia	7,0015	-75,0759	Colombia
CIUA	CIUA521-20	7573_2548	BOLD:ADL9262	2548	2548	593[0n]	Chordata	Actinopterygii	Siluriformes	Astroblepidae	Astroblepus		Astroblepus	Humboldt, 1805	Universidad de Antioquia	6,9254	-75,1602	Colombia
CIUA	CIUA522-20	7572_2548	BOLD:ADL9262	2548	2548	614[1n]	Chordata	Actinopterygii	Siluriformes	Astroblepidae	Astroblepus		Astroblepus	Humboldt, 1805	Universidad de Antioquia	6,9254	-75,1602	Colombia
CIUA	CIUA523-20	7535_2468		2468	2468	580[0n]	Chordata	Actinopterygii	Siluriformes	Astroblepidae	Astroblepus	Astroblepus micrescens	Astroblepus micrescens	Eigenmann, 1918	Universidad de Antioquia	6,9424	-75,1352	Colombia
CIUA	CIUA524-20	7481_2237	BOLD:ADL9262	2237	2237	593[0n]	Chordata	Actinopterygii	Siluriformes	Astroblepidae	Astroblepus		Astroblepus	Humboldt, 1805	Universidad de Antioquia	6,9254	-75,1602	Colombia
CIUA	CIUA525-20	7463_2214	BOLD:ADL9262	2214	2214	594[0n]	Chordata	Actinopterygii	Siluriformes	Astroblepidae	Astroblepus		Astroblepus	Humboldt, 1805	Universidad de Antioquia	6,9085	-75,1763	Colombia
CIUA	CIUA526-20	5318A_5318		5318	5318	580[0n]	Chordata	Actinopterygii	Siluriformes	Astroblepidae	Astroblepus		Astroblepus	Humboldt, 1805	Universidad de Antioquia	7,3445	-75,1250	Colombia
CIUA	CIUA527-20	5318B_5318	BOLD:AEE1835	5318	5318	614[0n]	Chordata	Actinopterygii	Siluriformes	Astroblepidae	Astroblepus		Astroblepus	Humboldt, 1805	Universidad de Antioquia	7,3445	-75,1250	Colombia
CIUA	CIUA528-20	5312A_5312	BOLD:ADL4464	5312	5312	614[0n]	Chordata	Actinopterygii	Siluriformes	Astroblepidae	Astroblepus		Astroblepus	Humboldt, 1805	Universidad de Antioquia	7,3017	-75,0698	Colombia
CIUA	CIUA529-20	5135C_5135		5135	5135	580[0n]	Chordata	Actinopterygii	Siluriformes	Astroblepidae	Astroblepus		Astroblepus	Humboldt, 1805	Universidad de Antioquia	6,9853	-75,0899	Colombia
CIUA	CIUA530-20	5135B_5135	BOLD:ADL4464	5135	5135	614[0n]	Chordata	Actinopterygii	Siluriformes	Astroblepidae	Astroblepus		Astroblepus	Humboldt, 1805	Universidad de Antioquia	6,9853	-75,0899	Colombia
CIUA	CIUA531-20	5135A_5135	BOLD:ADL4464	5135	5135	577[0n]	Chordata	Actinopterygii	Siluriformes	Astroblepidae	Astroblepus		Astroblepus	Humboldt, 1805	Universidad de Antioquia	6,9853	-75,0899	Colombia
CIUA	CIUA532-20	5132B_5132	BOLD:ADL4464	5132	5132	584[0n]	Chordata	Actinopterygii	Siluriformes	Astroblepidae	Astroblepus		Astroblepus	Humboldt, 1805	Universidad de Antioquia	7,0015	-75,0759	Colombia
CIUA	CIUA533-20	5118E_5118	BOLD:ADL4464	5118	5118	614[0n]	Chordata	Actinopterygii	Siluriformes	Astroblepidae	Astroblepus		Astroblepus	Humboldt, 1805	Universidad de Antioquia	7,0015	-75,0759	Colombia
CIUA	CIUA534-20	5118B_5118	BOLD:ADL4464	5118	5118	596[0n]	Chordata	Actinopterygii	Siluriformes	Astroblepidae	Astroblepus		Astroblepus	Humboldt, 1805	Universidad de Antioquia	6,8992	-75,1747	Colombia
CIUA	CIUA535-20	5118A_5118	BOLD:ADL4464	5118	5118	614[0n]	Chordata	Actinopterygii	Siluriformes	Astroblepidae	Astroblepus		Astroblepus	Humboldt, 1805	Universidad de Antioquia	6,8992	-75,1747	Colombia
CIUA	CIUA536-20	5077_5077	BOLD:ADM2805	5077	5077	614[0n]	Chordata	Actinopterygii	Siluriformes	Astroblepidae	Astroblepus		Astroblepus	Humboldt, 1805	Universidad de Antioquia	6,7851	-75,1455	Colombia
CIUA	CIUA537-20	5539B_5539		5539	5539	580[0n]	Chordata	Actinopterygii	Siluriformes	Aspredinidae	Bunocephalus	Bunocephalus colombianus	Bunocephalus colombianus	Eigenmann, 1912	Universidad de Antioquia	5,8982	-74,6928	Colombia
CIUA	CIUA538-20	5539A_5539		5539	5539	580[0n]	Chordata	Actinopterygii	Siluriformes	Aspredinidae	Bunocephalus	Bunocephalus colombianus	Bunocephalus colombianus	Eigenmann, 1912	Universidad de Antioquia	5,8982	-74,6928	Colombia
CIUA	CIUA539-20	5433C_5433		5433	5433	580[0n]	Chordata	Actinopterygii	Siluriformes	Heptapteridae	Cetopsorhamdia	Cetopsorhamdia boquillae	Cetopsorhamdia boquillae	Eigenmann, 1922	Universidad de Antioquia	4,5389	-75,7412	Colombia
CIUA	CIUA540-20	5433A_5433		5433	5433	580[0n]	Chordata	Actinopterygii	Siluriformes	Heptapteridae	Cetopsorhamdia	Cetopsorhamdia boquillae	Cetopsorhamdia boquillae	Eigenmann, 1922	Universidad de Antioquia	4,5389	-75,7412	Colombia
CIUA	CIUA541-20	5322E_5322		5322	5322	580[1n]	Chordata	Actinopterygii	Siluriformes	Loricariidae	Chaetostoma	Chaetostoma thomsoni	Chaetostoma thomsoni	Regan, 1904	Universidad de Antioquia	7,3529	-75,0907	Colombia
CIUA	CIUA542-20	5322D_5322		5322	5322	580[0n]	Chordata	Actinopterygii	Siluriformes	Loricariidae	Chaetostoma	Chaetostoma thomsoni	Chaetostoma thomsoni	Regan, 1904	Universidad de Antioquia	7,3529	-75,0907	Colombia
CIUA	CIUA543-20	5322C_5322	BOLD:AEE9711	5322	5322	649[0n]	Chordata	Actinopterygii	Siluriformes	Loricariidae	Chaetostoma	Chaetostoma thomsoni	Chaetostoma thomsoni	Regan, 1904	Universidad de Antioquia	7,3529	-75,0907	Colombia
CIUA	CIUA544-20	5322A_5322		5322	5322	580[0n]	Chordata	Actinopterygii	Siluriformes	Loricariidae	Chaetostoma	Chaetostoma thomsoni	Chaetostoma thomsoni	Regan, 1904	Universidad de Antioquia	7,3529	-75,0907	Colombia
CIUA	CIUA545-20	5316A_5316		5316	5316	580[0n]	Chordata	Actinopterygii	Siluriformes	Loricariidae	Chaetostoma	Chaetostoma thomsoni	Chaetostoma thomsoni	Regan, 1904	Universidad de Antioquia	7,3531	-75,1302	Colombia
CIUA	CIUA546-20	5280E_5280	BOLD:AEE9711	5280	5280	648[0n]	Chordata	Actinopterygii	Siluriformes	Loricariidae	Chaetostoma	Chaetostoma thomsoni	Chaetostoma thomsoni	Regan, 1904	Universidad de Antioquia	7,2512	-75,2479	Colombia
CIUA	CIUA547-20	5280D_5280		5280	5280	580[0n]	Chordata	Actinopterygii	Siluriformes	Loricariidae	Chaetostoma	Chaetostoma thomsoni	Chaetostoma thomsoni	Regan, 1904	Universidad de Antioquia	7,2512	-75,2479	Colombia
CIUA	CIUA548-20	8068_3613	BOLD:ADM0838	3613	3613	683[0n]	Chordata	Actinopterygii	Siluriformes	Loricariidae	Chaetostoma	Chaetostoma leucomelas	Chaetostoma leucomelas	Eigenmann, 1918	Universidad de Antioquia	6,9422	-75,1349	Colombia
CIUA	CIUA549-20	7570_2546	BOLD:ADM0838	2546	2546	654[0n]	Chordata	Actinopterygii	Siluriformes	Loricariidae	Chaetostoma	Chaetostoma leucomelas	Chaetostoma leucomelas	Eigenmann, 1918	Universidad de Antioquia	6,8992	-75,1747	Colombia
CIUA	CIUA550-20	7567_2544	BOLD:ADM0838	2544	2544	653[0n]	Chordata	Actinopterygii	Siluriformes	Loricariidae	Chaetostoma	Chaetostoma leucomelas	Chaetostoma leucomelas	Eigenmann, 1918	Universidad de Antioquia	7,0078	-75,0652	Colombia
CIUA	CIUA551-20	7566_2543	BOLD:ADM0838	2543	2543	648[0n]	Chordata	Actinopterygii	Siluriformes	Loricariidae	Chaetostoma	Chaetostoma leucomelas	Chaetostoma leucomelas	Eigenmann, 1918	Universidad de Antioquia	6,8378	-75,1763	Colombia
CIUA	CIUA552-20	7562_2541	BOLD:ADM0838	2541	2541	611[0n]	Chordata	Actinopterygii	Siluriformes	Loricariidae	Chaetostoma	Chaetostoma leucomelas	Chaetostoma leucomelas	Eigenmann, 1918	Universidad de Antioquia	6,8387	-75,1901	Colombia
CIUA	CIUA553-20	7491_2287	BOLD:ADM2462	2287	2287	653[0n]	Chordata	Actinopterygii	Siluriformes	Loricariidae	Chaetostoma		Chaetostoma	Tschudi, 1846	Universidad de Antioquia	5,6187	-74,9233	Colombia
CIUA	CIUA554-20	7482_2278	BOLD:ADM2462	2278	2278	653[0n]	Chordata	Actinopterygii	Siluriformes	Loricariidae	Chaetostoma		Chaetostoma	Tschudi, 1846	Universidad de Antioquia	5,5748	-74,9366	Colombia
CIUA	CIUA555-20	7441_1940	BOLD:ADM0838	1940	1940	642[0n]	Chordata	Actinopterygii	Siluriformes	Loricariidae	Chaetostoma	Chaetostoma leucomelas	Chaetostoma leucomelas	Eigenmann, 1918	Universidad de Antioquia	7,0078	-75,0652	Colombia
CIUA	CIUA556-20	7440_1940	BOLD:ADM0838	1940	1940	649[0n]	Chordata	Actinopterygii	Siluriformes	Loricariidae	Chaetostoma	Chaetostoma leucomelas	Chaetostoma leucomelas	Eigenmann, 1918	Universidad de Antioquia	7,0078	-75,0652	Colombia
CIUA	CIUA557-20	7439_1940	BOLD:ADM0838	1940	1940	653[0n]	Chordata	Actinopterygii	Siluriformes	Loricariidae	Chaetostoma	Chaetostoma leucomelas	Chaetostoma leucomelas	Eigenmann, 1918	Universidad de Antioquia	7,0078	-75,0652	Colombia
CIUA	CIUA558-20	9044_5062	BOLD:ADM0838	5062	5062	647[0n]	Chordata	Actinopterygii	Siluriformes	Loricariidae	Chaetostoma		Chaetostoma	Tschudi, 1846	Universidad de Antioquia	7,0078	-75,0652	Colombia
CIUA	CIUA559-20	9043_5062	BOLD:ADM0838	5062	5062	653[0n]	Chordata	Actinopterygii	Siluriformes	Loricariidae	Chaetostoma		Chaetostoma	Tschudi, 1846	Universidad de Antioquia	7,0078	-75,0652	Colombia
CIUA	CIUA560-20	9042_5062	BOLD:ADM0838	5062	5062	653[0n]	Chordata	Actinopterygii	Siluriformes	Loricariidae	Chaetostoma		Chaetostoma	Tschudi, 1846	Universidad de Antioquia	7,0078	-75,0652	Colombia
CIUA	CIUA561-20	9028_5058	BOLD:ADM0838	5058	5058	626[0n]	Chordata	Actinopterygii	Siluriformes	Loricariidae	Chaetostoma		Chaetostoma	Tschudi, 1846	Universidad de Antioquia	7,0078	-75,0652	Colombia
CIUA	CIUA562-20	9027_5058	BOLD:ADM0838	5058	5058	643[0n]	Chordata	Actinopterygii	Siluriformes	Loricariidae	Chaetostoma		Chaetostoma	Tschudi, 1846	Universidad de Antioquia	7,0078	-75,0652	Colombia
CIUA	CIUA563-20	9026_5058	BOLD:ADM0838	5058	5058	653[0n]	Chordata	Actinopterygii	Siluriformes	Loricariidae	Chaetostoma		Chaetostoma	Tschudi, 1846	Universidad de Antioquia	7,0078	-75,0652	Colombia
CIUA	CIUA564-20	9011_5053	BOLD:ADL9182	5053	5053	644[0n]	Chordata	Actinopterygii	Siluriformes	Loricariidae	Chaetostoma	Chaetostoma thomsoni	Chaetostoma thomsoni	Regan, 1904	Universidad de Antioquia	6,8045	-75,1376	Colombia
CIUA	CIUA565-20	9010_5053		5053	5053	580[0n]	Chordata	Actinopterygii	Siluriformes	Loricariidae	Chaetostoma	Chaetostoma thomsoni	Chaetostoma thomsoni	Regan, 1904	Universidad de Antioquia	6,8045	-75,1376	Colombia
CIUA	CIUA566-20	8899_4877	BOLD:ADM2462	4877	4877	649[0n]	Chordata	Actinopterygii	Siluriformes	Loricariidae	Chaetostoma		Chaetostoma	Tschudi, 1846	Universidad de Antioquia	5,5407	-75,1321	Colombia
CIUA	CIUA567-20	8886_4856	BOLD:ADM2462	4856	4856	633[2n]	Chordata	Actinopterygii	Siluriformes	Loricariidae	Chaetostoma		Chaetostoma	Tschudi, 1846	Universidad de Antioquia	5,5186	-75,1914	Colombia
CIUA	CIUA568-20	8567_3937	BOLD:ADL9182	3937	3937	632[0n]	Chordata	Actinopterygii	Siluriformes	Loricariidae	Chaetostoma	Chaetostoma thomsoni	Chaetostoma thomsoni	Regan, 1904	Universidad de Antioquia	5,2565	-75,7170	Colombia
CIUA	CIUA569-20	8561_3915		3915	3915	636[8n]	Chordata	Actinopterygii	Siluriformes	Loricariidae	Chaetostoma	Chaetostoma thomsoni	Chaetostoma thomsoni	Regan, 1904	Universidad de Antioquia	5,2565	-75,7170	Colombia
CIUA	CIUA570-20	8560_3915	BOLD:ADL9182	3915	3915	650[0n]	Chordata	Actinopterygii	Siluriformes	Loricariidae	Chaetostoma	Chaetostoma thomsoni	Chaetostoma thomsoni	Regan, 1904	Universidad de Antioquia	4,9577	-75,8560	Colombia
CIUA	CIUA571-20	8521_3888		3888	3888	580[0n]	Chordata	Actinopterygii	Siluriformes	Loricariidae	Chaetostoma	Chaetostoma thomsoni	Chaetostoma thomsoni	Regan, 1904	Universidad de Antioquia	4,9893	-75,6412	Colombia
CIUA	CIUA572-20	8500_3919	BOLD:ADL9182	3919	3919	650[0n]	Chordata	Actinopterygii	Siluriformes	Loricariidae	Chaetostoma	Chaetostoma thomsoni	Chaetostoma thomsoni	Regan, 1904	Universidad de Antioquia	5,1518	-75,8317	Colombia
CIUA	CIUA573-20	8409_3956	BOLD:ADL9182	3956	3956	650[0n]	Chordata	Actinopterygii	Siluriformes	Loricariidae	Chaetostoma	Chaetostoma thomsoni	Chaetostoma thomsoni	Regan, 1904	Universidad de Antioquia	5,2841	-75,7482	Colombia
CIUA	CIUA574-20	8378_3971	BOLD:ADL9182	3971	3971	629[1n]	Chordata	Actinopterygii	Siluriformes	Loricariidae	Chaetostoma	Chaetostoma thomsoni	Chaetostoma thomsoni	Regan, 1904	Universidad de Antioquia	4,9939	-75,6766	Colombia
CIUA	CIUA575-20	8377_3971	BOLD:ADL9182	3971	3971	635[0n]	Chordata	Actinopterygii	Siluriformes	Loricariidae	Chaetostoma	Chaetostoma thomsoni	Chaetostoma thomsoni	Regan, 1904	Universidad de Antioquia	4,9939	-75,6766	Colombia
CIUA	CIUA576-20	7659_2949	BOLD:ADL9182	2949	2949	654[0n]	Chordata	Actinopterygii	Siluriformes	Loricariidae	Chaetostoma	Chaetostoma thomsoni	Chaetostoma thomsoni	Regan, 1904	Universidad de Antioquia	6,7801	-75,0855	Colombia
CIUA	CIUA577-20	5126A_5126	BOLD:ADM0838	5126	5126	646[0n]	Chordata	Actinopterygii	Siluriformes	Loricariidae	Chaetostoma		Chaetostoma	Tschudi, 1846	Universidad de Antioquia	6,9424	-75,1352	Colombia
CIUA	CIUA578-20	5103B_5103	BOLD:ADL9182	5103	5103	590[0n]	Chordata	Actinopterygii	Siluriformes	Loricariidae	Chaetostoma	Chaetostoma thomsoni	Chaetostoma thomsoni	Regan, 1904	Universidad de Antioquia	6,8045	-75,1376	Colombia
CIUA	CIUA579-20	5100C_5100	BOLD:ADL9182	5100	5100	632[0n]	Chordata	Actinopterygii	Siluriformes	Loricariidae	Chaetostoma	Chaetostoma thomsoni	Chaetostoma thomsoni	Regan, 1904	Universidad de Antioquia	6,7744	-75,0800	Colombia
CIUA	CIUA580-20	5100B_5100	BOLD:ADL9182	5100	5100	649[0n]	Chordata	Actinopterygii	Siluriformes	Loricariidae	Chaetostoma	Chaetostoma thomsoni	Chaetostoma thomsoni	Regan, 1904	Universidad de Antioquia	6,7744	-75,0800	Colombia
CIUA	CIUA581-20	5100A_5100		5100	5100	580[0n]	Chordata	Actinopterygii	Siluriformes	Loricariidae	Chaetostoma	Chaetostoma thomsoni	Chaetostoma thomsoni	Regan, 1904	Universidad de Antioquia	6,7744	-75,0800	Colombia
CIUA	CIUA582-20	5098A_5098		5098	5098	580[0n]	Chordata	Actinopterygii	Siluriformes	Loricariidae	Chaetostoma	Chaetostoma thomsoni	Chaetostoma thomsoni	Regan, 1904	Universidad de Antioquia	6,7801	-75,0855	Colombia
CIUA	CIUA583-20	8454_4243		4243	4243	580[0n]	Chordata	Actinopterygii	Siluriformes	Loricariidae	Chaetostoma	Chaetostoma thomsoni	Chaetostoma thomsoni	Regan, 1904	Universidad de Antioquia	6,7801	-75,0855	Colombia
CIUA	CIUA584-20	8438_3986	BOLD:ADL9182	3986	3986	602[0n]	Chordata	Actinopterygii	Siluriformes	Loricariidae	Chaetostoma	Chaetostoma thomsoni	Chaetostoma thomsoni	Regan, 1904	Universidad de Antioquia	5,0914	-75,8678	Colombia
CIUA	CIUA585-20	8372_3943	BOLD:ADL9182	3943	3943	640[2n]	Chordata	Actinopterygii	Siluriformes	Loricariidae	Chaetostoma	Chaetostoma thomsoni	Chaetostoma thomsoni	Regan, 1904	Universidad de Antioquia	5,2840	-75,7500	Colombia
CIUA	CIUA586-20	7488_2284		2284	2284	580[0n]	Chordata	Actinopterygii	Siluriformes	Loricariidae	Spatuloricaria	Spatuloricaria gymnogaster	Spatuloricaria gymnogaster	Eigenmann & Vance, 1912	Universidad de Antioquia	5,6586	-74,7767	Colombia
CIUA	CIUA587-20	5492A_5492		5492	5492	580[0n]	Chordata	Actinopterygii	Siluriformes	Heptapteridae			Heptapteridae	T. N. Gill, 1861	Universidad de Antioquia	5,8622	-74,8683	Colombia
CIUA	CIUA588-20	5449A_5449	BOLD:ADN8693	5449	5449	652[0n]	Chordata	Actinopterygii	Siluriformes	Loricariidae	Hypostomus	Hypostomus hondae	Hypostomus hondae	Regan, 1912	Universidad de Antioquia	4,9639	-75,8580	Colombia
CIUA	CIUA589-20	8864_4834		4834	4834	580[0n]	Chordata	Actinopterygii	Siluriformes	Loricariidae	Lasiancistrus	Lasiancistrus caucanus	Lasiancistrus caucanus	Eigenmann, 1912	Universidad de Antioquia	5,6562	-74,9551	Colombia
CIUA	CIUA590-20	8863_4834	BOLD:ADL9423	4834	4834	655[0n]	Chordata	Actinopterygii	Siluriformes	Loricariidae	Lasiancistrus	Lasiancistrus caucanus	Lasiancistrus caucanus	Eigenmann, 1912	Universidad de Antioquia	5,6562	-74,9551	Colombia
CIUA	CIUA591-20	8558_3913	BOLD:ADL9422	3913	3913	655[0n]	Chordata	Actinopterygii	Siluriformes	Loricariidae	Lasiancistrus	Lasiancistrus caucanus	Lasiancistrus caucanus	Eigenmann, 1912	Universidad de Antioquia	4,9577	-75,8560	Colombia
CIUA	CIUA592-20	8557_3913		3913	3913	580[0n]	Chordata	Actinopterygii	Siluriformes	Loricariidae	Lasiancistrus	Lasiancistrus caucanus	Lasiancistrus caucanus	Eigenmann, 1912	Universidad de Antioquia	4,9577	-75,8560	Colombia
CIUA	CIUA593-20	5488A_5488		5488	5488	580[0n]	Chordata	Actinopterygii	Siluriformes	Loricariidae	Lasiancistrus	Lasiancistrus caucanus	Lasiancistrus caucanus	Eigenmann, 1912	Universidad de Antioquia	5,8622	-74,8683	Colombia
CIUA	CIUA594-20	5430A_5430		5430	5430	580[0n]	Chordata	Actinopterygii	Siluriformes	Loricariidae	Lasiancistrus	Lasiancistrus caucanus	Lasiancistrus caucanus	Eigenmann, 1912	Universidad de Antioquia	4,5416	-75,7583	Colombia
CIUA	CIUA595-20	5294D_5294		5294	5294	580[0n]	Chordata	Actinopterygii	Siluriformes	Loricariidae	Lasiancistrus	Lasiancistrus caucanus	Lasiancistrus caucanus	Eigenmann, 1912	Universidad de Antioquia	7,2430	-75,0407	Colombia
CIUA	CIUA596-20	5294C_5294	BOLD:ADL9422	5294	5294	654[0n]	Chordata	Actinopterygii	Siluriformes	Loricariidae	Lasiancistrus	Lasiancistrus caucanus	Lasiancistrus caucanus	Eigenmann, 1912	Universidad de Antioquia	7,2430	-75,0407	Colombia
CIUA	CIUA597-20	5294B_5294	BOLD:ADL9422	5294	5294	652[0n]	Chordata	Actinopterygii	Siluriformes	Loricariidae	Lasiancistrus	Lasiancistrus caucanus	Lasiancistrus caucanus	Eigenmann, 1912	Universidad de Antioquia	7,2430	-75,0407	Colombia
CIUA	CIUA598-20	5294A_5294		5294	5294	580[0n]	Chordata	Actinopterygii	Siluriformes	Loricariidae	Lasiancistrus	Lasiancistrus caucanus	Lasiancistrus caucanus	Eigenmann, 1912	Universidad de Antioquia	7,2430	-75,0407	Colombia
CIUA	CIUA599-20	7762_4021		4021	4021	580[0n]	Chordata	Actinopterygii	Siluriformes	Pimelodidae	Pimelodus	Pimelodus yuma	Pimelodus yuma	Villa-Navarro & Acero P., 2017	Universidad de Antioquia	6,5076	-74,3983	Colombia
CIUA	CIUA600-20	7451_2022		2022	2022	580[0n]	Chordata	Actinopterygii	Siluriformes	Pimelodidae	Pimelodus	Pimelodus yuma	Pimelodus yuma	Villa-Navarro & Acero P., 2017	Universidad de Antioquia	6,5076	-74,3983	Colombia
CIUA	CIUA601-20	7449_2022	BOLD:ADL3723	2022	2022	601[0n]	Chordata	Actinopterygii	Siluriformes	Pimelodidae	Pimelodus	Pimelodus yuma	Pimelodus yuma	Villa-Navarro & Acero P., 2017	Universidad de Antioquia	6,5076	-74,3983	Colombia
CIUA	CIUA602-20	7448_2022		2022	2022	580[0n]	Chordata	Actinopterygii	Siluriformes	Pimelodidae	Pimelodus	Pimelodus yuma	Pimelodus yuma	Villa-Navarro & Acero P., 2017	Universidad de Antioquia	6,5076	-74,3983	Colombia
CIUA	CIUA603-20	9048_5064		5064	5064	580[0n]	Chordata	Actinopterygii	Siluriformes	Heptapteridae	Pimelodella	Pimelodella chagresi	Pimelodella chagresi	Steindachner, 1876	Universidad de Antioquia	7,0221	-75,0576	Colombia
CIUA	CIUA604-20	5302_5302		5302	5302	580[0n]	Chordata	Actinopterygii	Siluriformes	Heptapteridae	Pimelodella	Pimelodella macrocephala	Pimelodella macrocephala	Miles, 1943	Universidad de Antioquia	7,3581	-75,0148	Colombia
CIUA	CIUA605-20	8197_3654	BOLD:ADK6787	3654	3654	655[0n]	Chordata	Actinopterygii	Siluriformes	Pimelodidae	Pimelodus	Pimelodus grosskopfii	Pimelodus grosskopfii	Steindachner, 1879	Universidad de Antioquia	6,4972	-74,3981	Colombia
CIUA	CIUA606-20	7774_4022		4022	4022	580[0n]	Chordata	Actinopterygii	Siluriformes	Pimelodidae	Pimelodus	Pimelodus grosskopfii	Pimelodus grosskopfii	Steindachner, 1879	Universidad de Antioquia	6,5076	-74,3983	Colombia
CIUA	CIUA607-20	7773_4022	BOLD:ADK6787	4022	4022	655[0n]	Chordata	Actinopterygii	Siluriformes	Pimelodidae	Pimelodus	Pimelodus grosskopfii	Pimelodus grosskopfii	Steindachner, 1879	Universidad de Antioquia	6,5076	-74,3983	Colombia
CIUA	CIUA608-20	7770_4022		4022	4022	580[0n]	Chordata	Actinopterygii	Siluriformes	Pimelodidae	Pimelodus	Pimelodus grosskopfii	Pimelodus grosskopfii	Steindachner, 1879	Universidad de Antioquia	6,5076	-74,3983	Colombia
CIUA	CIUA609-20	8196_3500		3500	3500	580[0n]	Chordata	Actinopterygii	Siluriformes	Pimelodidae	Pimelodus	Pimelodus yuma	Pimelodus yuma	Villa-Navarro & Acero P., 2017	Universidad de Antioquia	6,4972	-74,3981	Colombia
CIUA	CIUA610-20	7765_4021	BOLD:ADL3723	4021	4021	655[0n]	Chordata	Actinopterygii	Siluriformes	Pimelodidae	Pimelodus	Pimelodus yuma	Pimelodus yuma	Villa-Navarro & Acero P., 2017	Universidad de Antioquia	6,5076	-74,3983	Colombia
CIUA	CIUA611-20	7764_4021		4021	4021	580[0n]	Chordata	Actinopterygii	Siluriformes	Pimelodidae	Pimelodus	Pimelodus yuma	Pimelodus yuma	Villa-Navarro & Acero P., 2017	Universidad de Antioquia	6,5076	-74,3983	Colombia
CIUA	CIUA612-20	7760_4021		4021	4021	580[0n]	Chordata	Actinopterygii	Siluriformes	Pimelodidae	Pimelodus	Pimelodus yuma	Pimelodus yuma	Villa-Navarro & Acero P., 2017	Universidad de Antioquia	6,5076	-74,3983	Colombia
CIUA	CIUA613-20	7456_2023		2023	2023	580[0n]	Chordata	Actinopterygii	Siluriformes	Pimelodidae	Pseudoplatystoma	Pseudoplatystoma magdaleniatum	Pseudoplatystoma magdaleniatum	Buitrago-Suárez & Burr, 2007	Universidad de Antioquia	6,5076	-74,3983	Colombia
CIUA	CIUA614-20	5319A_5319		5319	5319	580[0n]	Chordata	Actinopterygii	Siluriformes	Heptapteridae	Rhamdia	Rhamdia guatemalensis	Rhamdia guatemalensis	Günther, 1864	Universidad de Antioquia	7,3529	-75,0907	Colombia
CIUA	CIUA615-20	8259_3660		3660	3660	580[0n]	Chordata	Actinopterygii	Siluriformes	Pimelodidae	Sorubim	Sorubim cuspicaudus	Sorubim cuspicaudus	Littmann, Burr & Nass, 2000	Universidad de Antioquia	6,4897	-74,4113	Colombia
CIUA	CIUA616-20	8258_3660	BOLD:ADC7178	3660	3660	654[0n]	Chordata	Actinopterygii	Siluriformes	Pimelodidae	Sorubim	Sorubim cuspicaudus	Sorubim cuspicaudus	Littmann, Burr & Nass, 2000	Universidad de Antioquia	6,4897	-74,4113	Colombia
CIUA	CIUA617-20	8213_3666		3666	3666	580[0n]	Chordata	Actinopterygii	Siluriformes	Pimelodidae	Sorubim	Sorubim cuspicaudus	Sorubim cuspicaudus	Littmann, Burr & Nass, 2000	Universidad de Antioquia	6,4897	-74,4113	Colombia
CIUA	CIUA618-20	5429A_5429		5429	5429	580[0n]	Chordata	Actinopterygii	Siluriformes	Loricariidae	Sturisomatichthys	Sturisomatichthys panamensis	Sturisomatichthys panamensis	Eigenmann & Eigenmann, 1889	Universidad de Antioquia	6,4897	-74,4113	Colombia
CIUA	CIUA619-20	8267_3769	BOLD:ADL3505	3769	3769	655[0n]	Chordata	Actinopterygii	Siluriformes	Auchenipteridae	Trachelyopterus	Trachelyopterus insignis	Trachelyopterus insignis	Steindachner, 1878	Universidad de Antioquia	6,4897	-74,4113	Colombia
CIUA	CIUA620-20	8569_3893	BOLD:AAE8564	3893	3893	651[0n]	Chordata	Actinopterygii	Siluriformes	Trichomycteridae	Trichomycterus	Trichomycterus caliensis	Trichomycterus caliensis	Eigenmann, 1912	Universidad de Antioquia	6,4897	-74,4113	Colombia
CIUA	CIUA621-20	8401_3966	BOLD:AAE8564	3966	3966	640[0n]	Chordata	Actinopterygii	Siluriformes	Trichomycteridae	Trichomycterus	Trichomycterus chapmani	Trichomycterus chapmani	Eigenmann, 1912	Universidad de Antioquia	4,9390	-75,6155	Colombia
CIUA	CIUA622-20	8400_3966	BOLD:AAE8564	3966	3966	635[0n]	Chordata	Actinopterygii	Siluriformes	Trichomycteridae	Trichomycterus	Trichomycterus chapmani	Trichomycterus chapmani	Eigenmann, 1912	Universidad de Antioquia	4,9390	-75,6155	Colombia
CIUA	CIUA623-20	8448_3999		3999	3999	580[0n]	Chordata	Actinopterygii	Siluriformes	Trichomycteridae	Trichomycterus	Trichomycterus caliensis	Trichomycterus caliensis	Eigenmann, 1912	Universidad de Antioquia	5,1458	-75,8300	Colombia
CIUA	CIUA624-20	8386_3948		3948	3948	580[0n]	Chordata	Actinopterygii	Siluriformes	Trichomycteridae	Trichomycterus	Trichomycterus chapmani	Trichomycterus chapmani	Eigenmann, 1912	Universidad de Antioquia	5,2415	-75,8046	Colombia
CIUA	CIUA625-20	8385_3948	BOLD:AAE8564	3948	3948	650[0n]	Chordata	Actinopterygii	Siluriformes	Trichomycteridae	Trichomycterus	Trichomycterus chapmani	Trichomycterus chapmani	Eigenmann, 1912	Universidad de Antioquia	5,2415	-75,8046	Colombia
CIUA	CIUA626-20	8488_3946	BOLD:AAE8564	3946	3946	651[1n]	Chordata	Actinopterygii	Siluriformes	Trichomycteridae	Trichomycterus	Trichomycterus caliensis	Trichomycterus caliensis	Eigenmann, 1912	Universidad de Antioquia	5,0631	-75,7094	Colombia
CIUA	CIUA627-20	8573_3936	BOLD:AAE8564	3936	3936	646[1n]	Chordata	Actinopterygii	Siluriformes	Trichomycteridae	Trichomycterus	Trichomycterus caliensis	Trichomycterus caliensis	Eigenmann, 1912	Universidad de Antioquia	5,2565	-75,7170	Colombia
CIUA	CIUA628-20	8451_3995		3995	3995	580[0n]	Chordata	Actinopterygii	Siluriformes	Trichomycteridae	Trichomycterus	Trichomycterus chapmani	Trichomycterus chapmani	Eigenmann, 1912	Universidad de Antioquia	5,0914	-75,8678	Colombia
CIUA	CIUA629-20	8450_3995		3995	3995	580[0n]	Chordata	Actinopterygii	Siluriformes	Trichomycteridae	Trichomycterus	Trichomycterus chapmani	Trichomycterus chapmani	Eigenmann, 1912	Universidad de Antioquia	5,0914	-75,8678	Colombia
CIUA	CIUA630-20	8371_3942		3942	3942	580[0n]	Chordata	Actinopterygii	Siluriformes	Trichomycteridae	Trichomycterus	Trichomycterus chapmani	Trichomycterus chapmani	Eigenmann, 1912	Universidad de Antioquia	5,2840	-75,7500	Colombia
CIUA	CIUA631-20	5444A_5444		5444	5444	580[0n]	Chordata	Actinopterygii	Siluriformes	Trichomycteridae	Trichomycterus		Trichomycterus	Valenciennes, 1832	Universidad de Antioquia	4,9639	-75,8580	Colombia
CIUA	CIUA632-20	5431A_5431	BOLD:AAE8564	5431	5431	652[0n]	Chordata	Actinopterygii	Siluriformes	Trichomycteridae	Trichomycterus		Trichomycterus	Valenciennes, 1832	Universidad de Antioquia	4,5389	-75,7412	Colombia
CIUA	CIUA633-20	5078B_5078		5078	5078	580[0n]	Chordata	Actinopterygii	Siluriformes	Trichomycteridae	Trichomycterus	Trichomycterus chapmani	Trichomycterus chapmani	Eigenmann, 1912	Universidad de Antioquia	6,7801	-75,0855	Colombia
CIUA	CIUA634-20	5078A_5078	BOLD:AAE8564	5078	5078	651[1n]	Chordata	Actinopterygii	Siluriformes	Trichomycteridae	Trichomycterus	Trichomycterus chapmani	Trichomycterus chapmani	Eigenmann, 1912	Universidad de Antioquia	6,7801	-75,0855	Colombia
CIUA	CIUA635-20	5132A_5132	BOLD:ADL4464	5132	5132	614[0n]	Chordata	Actinopterygii	Siluriformes	Astroblepidae	Astroblepus		Astroblepus	Humboldt, 1805	Universidad de Antioquia	7,0015	-75,0759	Colombia
CIUA	CIUA636-20	5098_5098		5098	5098	580[0n]	Chordata	Actinopterygii	Siluriformes	Loricariidae	Chaetostoma	Chaetostoma thomsoni	Chaetostoma thomsoni	Regan, 1904	Universidad de Antioquia	7,0015	-75,0759	Colombia
CIUA	CIUA637-20	8288_3784	BOLD:ADJ9476	3784	3784	629[0n]	Chordata	Actinopterygii	Siluriformes	Callichthyidae	Hoplosternum	Hoplosternum magdalenae	Hoplosternum magdalenae	Eigenmann, 1913	Universidad de Antioquia	6,7801	-75,0855	Colombia
CIUA	CIUA638-20	8289_3784	BOLD:ADJ9476	3784	3784	632[0n]	Chordata	Actinopterygii	Siluriformes	Callichthyidae	Hoplosternum	Hoplosternum magdalenae	Hoplosternum magdalenae	Eigenmann, 1913	Universidad de Antioquia	6,5076	-74,3983	Colombia
CIUA	CIUA639-20	8290_3784	BOLD:ADJ9476	3784	3784	622[0n]	Chordata	Actinopterygii	Siluriformes	Callichthyidae	Hoplosternum	Hoplosternum magdalenae	Hoplosternum magdalenae	Eigenmann, 1913	Universidad de Antioquia	6,5076	-74,3983	Colombia
CIUA	CIUA640-20	8293_3784	BOLD:ADJ9476	3784	3784	616[0n]	Chordata	Actinopterygii	Siluriformes	Callichthyidae	Hoplosternum	Hoplosternum magdalenae	Hoplosternum magdalenae	Eigenmann, 1913	Universidad de Antioquia	6,5076	-74,3983	Colombia
CIUA	CIUA641-20	8295_3784	BOLD:ADJ9476	3784	3784	697[0n]	Chordata	Actinopterygii	Siluriformes	Callichthyidae	Hoplosternum	Hoplosternum magdalenae	Hoplosternum magdalenae	Eigenmann, 1913	Universidad de Antioquia	6,5076	-74,3983	Colombia
CIUA	CIUA642-20	8296_3784	BOLD:ADJ9476	3784	3784	560[0n]	Chordata	Actinopterygii	Siluriformes	Callichthyidae	Hoplosternum	Hoplosternum magdalenae	Hoplosternum magdalenae	Eigenmann, 1913	Universidad de Antioquia	6,5076	-74,3983	Colombia
CIUA	CIUA643-20	8297_3784	BOLD:ADJ9476	3784	3784	630[0n]	Chordata	Actinopterygii	Siluriformes	Callichthyidae	Hoplosternum	Hoplosternum magdalenae	Hoplosternum magdalenae	Eigenmann, 1913	Universidad de Antioquia	6,5076	-74,3983	Colombia
CIUA	CIUA644-20	8298_3784	BOLD:ADJ9476	3784	3784	627[0n]	Chordata	Actinopterygii	Siluriformes	Callichthyidae	Hoplosternum	Hoplosternum magdalenae	Hoplosternum magdalenae	Eigenmann, 1913	Universidad de Antioquia	6,5076	-74,3983	Colombia
CIUA	CIUA645-20	8300_3784	BOLD:ADJ9476	3784	3784	632[0n]	Chordata	Actinopterygii	Siluriformes	Callichthyidae	Hoplosternum	Hoplosternum magdalenae	Hoplosternum magdalenae	Eigenmann, 1913	Universidad de Antioquia	6,5076	-74,3983	Colombia
CIUA	CIUA646-20	8301_3784	BOLD:ADJ9476	3784	3784	629[0n]	Chordata	Actinopterygii	Siluriformes	Callichthyidae	Hoplosternum	Hoplosternum magdalenae	Hoplosternum magdalenae	Eigenmann, 1913	Universidad de Antioquia	6,5076	-74,3983	Colombia
CIUA	CIUA647-20	8302_3784	BOLD:ADJ9476	3784	3784	631[0n]	Chordata	Actinopterygii	Siluriformes	Callichthyidae	Hoplosternum	Hoplosternum magdalenae	Hoplosternum magdalenae	Eigenmann, 1913	Universidad de Antioquia	6,5076	-74,3983	Colombia
CIUA	CIUA648-20	8303_3784	BOLD:ADJ9476	3784	3784	632[0n]	Chordata	Actinopterygii	Siluriformes	Callichthyidae	Hoplosternum	Hoplosternum magdalenae	Hoplosternum magdalenae	Eigenmann, 1913	Universidad de Antioquia	6,5076	-74,3983	Colombia
CIUA	CIUA649-20	8242_3663		3663	3663	545[0n]	Chordata	Actinopterygii	Siluriformes	Pimelodidae	Pimelodus	Pimelodus grosskopfii	Pimelodus grosskopfii	Steindachner, 1879	Universidad de Antioquia	6,5076	-74,3983	Colombia
CIUA	CIUA650-20	8243_3663	BOLD:ADK6787	3663	3663	560[0n]	Chordata	Actinopterygii	Siluriformes	Pimelodidae	Pimelodus	Pimelodus grosskopfii	Pimelodus grosskopfii	Steindachner, 1879	Universidad de Antioquia	7,1625	-73,5510	Colombia
CIUA	CIUA651-20	8245_3663		3663	3663	546[0n]	Chordata	Actinopterygii	Siluriformes	Pimelodidae	Pimelodus	Pimelodus grosskopfii	Pimelodus grosskopfii	Steindachner, 1879	Universidad de Antioquia	7,1625	-73,5510	Colombia
CIUA	CIUA652-20	8246_3663	BOLD:ADK6787	3663	3663	559[0n]	Chordata	Actinopterygii	Siluriformes	Pimelodidae	Pimelodus	Pimelodus grosskopfii	Pimelodus grosskopfii	Steindachner, 1879	Universidad de Antioquia	7,1625	-73,5510	Colombia
CIUA	CIUA653-20	8247_3663		3663	3663	573[0n]	Chordata	Actinopterygii	Siluriformes	Pimelodidae	Pimelodus	Pimelodus grosskopfii	Pimelodus grosskopfii	Steindachner, 1879	Universidad de Antioquia	7,1625	-73,5510	Colombia
CIUA	CIUA654-20	8248_3663	BOLD:ADK6787	3663	3663	551[0n]	Chordata	Actinopterygii	Siluriformes	Pimelodidae	Pimelodus	Pimelodus grosskopfii	Pimelodus grosskopfii	Steindachner, 1879	Universidad de Antioquia	7,1625	-73,5510	Colombia
CIUA	CIUA655-20	8249_3663	BOLD:ADK6787	3663	3663	568[0n]	Chordata	Actinopterygii	Siluriformes	Pimelodidae	Pimelodus	Pimelodus grosskopfii	Pimelodus grosskopfii	Steindachner, 1879	Universidad de Antioquia	7,1625	-73,5510	Colombia
CIUA	CIUA656-20	8250_3663	BOLD:ADK6787	3663	3663	580[0n]	Chordata	Actinopterygii	Siluriformes	Pimelodidae	Pimelodus	Pimelodus grosskopfii	Pimelodus grosskopfii	Steindachner, 1879	Universidad de Antioquia	7,1625	-73,5510	Colombia
CIUA	CIUA657-20	8251_3663	BOLD:ADK6787	3663	3663	598[0n]	Chordata	Actinopterygii	Siluriformes	Pimelodidae	Pimelodus	Pimelodus grosskopfii	Pimelodus grosskopfii	Steindachner, 1879	Universidad de Antioquia	7,1625	-73,5510	Colombia
CIUA	CIUA658-20	7453_3786		3786	3786	580[0n]	Chordata	Actinopterygii	Siluriformes	Pimelodidae	Pimelodus	Pimelodus grosskopfii	Pimelodus grosskopfii	Steindachner, 1879	Universidad de Antioquia	6,5076	-74,3983	Colombia
CIUA	CIUA659-20	8235_3662	BOLD:ADL3723	3662	3662	574[0n]	Chordata	Actinopterygii	Siluriformes	Pimelodidae	Pimelodus	Pimelodus yuma	Pimelodus yuma	Villa-Navarro & Acero P., 2017	Universidad de Antioquia	7,1625	-73,5510	Colombia
CIUA	CIUA660-20	8236_3662	BOLD:ADL3723	3662	3662	599[0n]	Chordata	Actinopterygii	Siluriformes	Pimelodidae	Pimelodus	Pimelodus yuma	Pimelodus yuma	Villa-Navarro & Acero P., 2017	Universidad de Antioquia	7,1625	-73,5510	Colombia
CIUA	CIUA661-20	8237_3662	BOLD:ADL3723	3662	3662	596[0n]	Chordata	Actinopterygii	Siluriformes	Pimelodidae	Pimelodus	Pimelodus yuma	Pimelodus yuma	Villa-Navarro & Acero P., 2017	Universidad de Antioquia	7,1625	-73,5510	Colombia
CIUA	CIUA662-20	8238_3662	BOLD:ADL3723	3662	3662	585[0n]	Chordata	Actinopterygii	Siluriformes	Pimelodidae	Pimelodus	Pimelodus yuma	Pimelodus yuma	Villa-Navarro & Acero P., 2017	Universidad de Antioquia	7,1625	-73,5510	Colombia
CIUA	CIUA663-20	8239_3662	BOLD:ADL3723	3662	3662	592[0n]	Chordata	Actinopterygii	Siluriformes	Pimelodidae	Pimelodus	Pimelodus yuma	Pimelodus yuma	Villa-Navarro & Acero P., 2017	Universidad de Antioquia	7,1625	-73,5510	Colombia
CIUA	CIUA664-20	8256_3668	BOLD:ADJ7261	3668	3668	639[0n]	Chordata	Actinopterygii	Siluriformes	Pseudopimelodidae	Pseudopimelodus		Pseudopimelodus	Bleeker, 1858	Universidad de Antioquia	6,4972	-74,3981	Colombia
CIUA	CIUA665-20	8257_3660	BOLD:ADC7178	3660	3660	576[0n]	Chordata	Actinopterygii	Siluriformes	Pimelodidae	Sorubim	Sorubim cuspicaudus	Sorubim cuspicaudus	Littmann, Burr & Nass, 2000	Universidad de Antioquia	6,4972	-74,3981	Colombia
CIUA	CIUA666-20	8260_3660		3660	3660	580[0n]	Chordata	Actinopterygii	Siluriformes	Pimelodidae	Sorubim	Sorubim cuspicaudus	Sorubim cuspicaudus	Littmann, Burr & Nass, 2000	Universidad de Antioquia	6,4897	-74,4113	Colombia
CIUA	CIUA667-20	8261_3660	BOLD:ADC7178	3660	3660	564[0n]	Chordata	Actinopterygii	Siluriformes	Pimelodidae	Sorubim	Sorubim cuspicaudus	Sorubim cuspicaudus	Littmann, Burr & Nass, 2000	Universidad de Antioquia	6,4897	-74,4113	Colombia
CIUA	CIUA668-20	8262_3660	BOLD:ADC7178	3660	3660	576[0n]	Chordata	Actinopterygii	Siluriformes	Pimelodidae	Sorubim	Sorubim cuspicaudus	Sorubim cuspicaudus	Littmann, Burr & Nass, 2000	Universidad de Antioquia	6,4897	-74,4113	Colombia
CIUA	CIUA669-20	8159_3493		3493	3493	580[0n]	Chordata	Actinopterygii	Siluriformes	Loricariidae	Spatuloricaria	Spatuloricaria gymnogaster	Spatuloricaria gymnogaster	Eigenmann & Vance, 1912	Universidad de Antioquia	6,4897	-74,4113	Colombia
CIUA	CIUA670-20	8160_3493		3493	3493	547[0n]	Chordata	Actinopterygii	Siluriformes	Loricariidae	Spatuloricaria	Spatuloricaria gymnogaster	Spatuloricaria gymnogaster	Eigenmann & Vance, 1912	Universidad de Antioquia	6,4897	-74,4113	Colombia
CIUA	CIUA671-20	8161_3493	BOLD:AAF8851	3493	3493	533[0n]	Chordata	Actinopterygii	Siluriformes	Loricariidae	Spatuloricaria	Spatuloricaria gymnogaster	Spatuloricaria gymnogaster	Eigenmann & Vance, 1912	Universidad de Antioquia	6,4972	-74,3981	Colombia
CIUA	CIUA672-20	8170_3493	BOLD:AAF8851	3493	3493	575[0n]	Chordata	Actinopterygii	Siluriformes	Loricariidae	Spatuloricaria	Spatuloricaria gymnogaster	Spatuloricaria gymnogaster	Eigenmann & Vance, 1912	Universidad de Antioquia	6,4972	-74,3981	Colombia
CIUA	CIUA673-20	8266_3667		3667	3667	580[0n]	Chordata	Actinopterygii	Siluriformes	Auchenipteridae	Trachelyopterus	Trachelyopterus insignis	Trachelyopterus insignis	Steindachner, 1878	Universidad de Antioquia	6,4972	-74,3981	Colombia
CIUA	CIUA674-20	8286_3667	BOLD:ADL3505	3667	3667	628[0n]	Chordata	Actinopterygii	Siluriformes	Auchenipteridae	Trachelyopterus	Trachelyopterus insignis	Trachelyopterus insignis	Steindachner, 1878	Universidad de Antioquia	6,4972	-74,3981	Colombia
CIUA	CIUA675-20	8287_3667		3667	3667	580[0n]	Chordata	Actinopterygii	Siluriformes	Auchenipteridae	Trachelyopterus	Trachelyopterus insignis	Trachelyopterus insignis	Steindachner, 1878	Universidad de Antioquia	6,4972	-74,3981	Colombia
CIUA	CIUA676-20	8268_3769		3769	3769	580[0n]	Chordata	Actinopterygii	Siluriformes	Auchenipteridae	Trachelyopterus	Trachelyopterus insignis	Trachelyopterus insignis	Steindachner, 1878	Universidad de Antioquia	6,5076	-74,3983	Colombia
CIUA	CIUA677-20	8269_3769	BOLD:ADJ7261	3769	3769	627[0n]	Chordata	Actinopterygii	Siluriformes	Auchenipteridae	Trachelyopterus	Trachelyopterus insignis	Trachelyopterus insignis	Steindachner, 1878	Universidad de Antioquia	6,5076	-74,3983	Colombia
CIUA	CIUA678-20	8272_3770	BOLD:ADJ7261	3770	3770	620[0n]	Chordata	Actinopterygii	Siluriformes	Auchenipteridae	Ageneiosus	Ageneiosus pardalis	Ageneiosus pardalis	Lütken, 1874	Universidad de Antioquia	6,5076	-74,3983	Colombia
CIUA	CIUA679-20	8501_3922		3922	3922	580[0n]	Chordata	Actinopterygii	Siluriformes	Heptapteridae	Cetopsorhamdia	Cetopsorhamdia boquillae	Cetopsorhamdia boquillae	Eigenmann, 1922	Universidad de Antioquia	5,1518	-75,8317	Colombia
CIUA	CIUA680-20	8907_4886		4886	4886	580[0n]	Chordata	Actinopterygii	Siluriformes	Loricariidae	Chaetostoma	Chaetostoma milesi	Chaetostoma milesi	Fowler, 1941	Universidad de Antioquia	5,3988	-74,8797	Colombia
CIUA	CIUA681-20	8566_3937	BOLD:ADL9182	3937	3937	631[2n]	Chordata	Actinopterygii	Siluriformes	Loricariidae	Chaetostoma	Chaetostoma thomsoni	Chaetostoma thomsoni	Regan, 1904	Universidad de Antioquia	5,2565	-75,7170	Colombia
CIUA	CIUA682-20	8299_3784	BOLD:ADJ9476	3784	3784	676[0n]	Chordata	Actinopterygii	Siluriformes	Callichthyidae	Hoplosternum	Hoplosternum magdalenae	Hoplosternum magdalenae	Eigenmann, 1913	Universidad de Antioquia	5,2565	-75,7170	Colombia
CIUA	CIUA683-20	8255_3668	BOLD:ADJ7261	3668	3668	675[0n]	Chordata	Actinopterygii	Siluriformes	Pseudopimelodidae	Pseudopimelodus		Pseudopimelodus	Bleeker, 1858	Universidad de Antioquia	6,5076	-74,3983	Colombia
CIUA	CIUA684-20	8198_3493	BOLD:AAF8851	3493	3493	674[0n]	Chordata	Actinopterygii	Siluriformes	Loricariidae	Spatuloricaria	Spatuloricaria gymnogaster	Spatuloricaria gymnogaster	Eigenmann & Vance, 1912	Universidad de Antioquia	6,5076	-74,3983	Colombia
CIUA	CIUA685-20	7489_2285		2285	2285	580[0n]	Chordata	Actinopterygii	Siluriformes	Trichomycteridae	Trichomycterus	Trichomycterus banneaui	Trichomycterus banneaui	Eigenmann, 1912	Universidad de Antioquia	6,5076	-74,3983	Colombia
CIUA	CIUA686-20	7668_2955		2955	2955	580[0n]	Chordata	Actinopterygii	Siluriformes	Trichomycteridae	Trichomycterus	Trichomycterus striatus	Trichomycterus striatus	Meek & Hildebrand, 1913	Universidad de Antioquia	6,5076	-74,3983	Colombia
CIUA	CIUA687-20	8125_3492		3492	3492	580[0n]	Chordata	Actinopterygii	Siluriformes	Trichomycteridae	Trichomycterus		Trichomycterus	Valenciennes, 1832	Universidad de Antioquia	6,5076	-74,3983	Colombia
CIUA	CIUA688-20	6408_6408	BOLD:ADL3723	6408	6408	522[0n]	Chordata	Actinopterygii	Siluriformes	Pimelodidae	Pimelodus	Pimelodus yuma	Pimelodus yuma	Villa-Navarro & Acero P., 2017	Universidad de Antioquia	6,5076	-74,3983	Colombia
CIUA	CIUA689-20	5616B_5616	BOLD:AEE4521	5616	5616	524[0n]	Chordata	Actinopterygii	Siluriformes	Heptapteridae	Cetopsorhamdia	Cetopsorhamdia nasus	Cetopsorhamdia nasus	Eigenmann & Fisher, 1916	Universidad de Antioquia	6,5076	-74,3983	Colombia
CIUA	CIUA690-20	6147C_6147		6147	6147	504[0n]	Chordata	Actinopterygii	Siluriformes	Auchenipteridae	Ageneiosus	Ageneiosus pardalis	Ageneiosus pardalis	Lütken, 1874	Universidad de Antioquia	6,5076	-74,3983	Colombia
CIUA	CIUA691-20	6483C_6483	BOLD:ADK6787	6483	6483	526[0n]	Chordata	Actinopterygii	Siluriformes	Pimelodidae	Pimelodus	Pimelodus grosskopfii	Pimelodus grosskopfii	Steindachner, 1879	Universidad de Antioquia	6,5076	-74,3983	Colombia
CIUA	CIUA692-20	6528A_6528	BOLD:ADK6787	6528	6528	526[0n]	Chordata	Actinopterygii	Siluriformes	Pimelodidae	Pimelodus	Pimelodus grosskopfii	Pimelodus grosskopfii	Steindachner, 1879	Universidad de Antioquia	6,5076	-74,3983	Colombia
CIUA	CIUA693-20	5633A_5633	BOLD:AEE4521	5633	5633	524[0n]	Chordata	Actinopterygii	Siluriformes	Heptapteridae	Cetopsorhamdia	Cetopsorhamdia nasus	Cetopsorhamdia nasus	Eigenmann & Fisher, 1916	Universidad de Antioquia	6,5076	-74,3983	Colombia
CIUA	CIUA694-20	6155E_6155		6155	6155	504[0n]	Chordata	Actinopterygii	Siluriformes	Loricariidae	Loricariichthys	Loricariichthys brunneus	Loricariichthys brunneus	Hancock, 1828	Universidad de Antioquia	6,5076	-74,3983	Colombia
CIUA	CIUA695-20	6155F_6155		6155	6155	504[0n]	Chordata	Actinopterygii	Siluriformes	Loricariidae	Loricariichthys	Loricariichthys brunneus	Loricariichthys brunneus	Hancock, 1828	Universidad de Antioquia	8,8802	-74,4562	Colombia
CIUA	CIUA696-20	6473_6473		6473	6473	504[0n]	Chordata	Actinopterygii	Siluriformes	Heptapteridae	Pimelodella	Pimelodella chagresi	Pimelodella chagresi	Steindachner, 1876	Universidad de Antioquia	8,8802	-74,4562	Colombia
CIUA	CIUA697-20	5651B_5651	BOLD:ADK6787	5651	5651	526[0n]	Chordata	Actinopterygii	Siluriformes	Pimelodidae	Pimelodus	Pimelodus grosskopfii	Pimelodus grosskopfii	Steindachner, 1879	Universidad de Antioquia	8,8802	-74,4562	Colombia
CIUA	CIUA698-20	5603B_5603	BOLD:AEE4191	5603	5603	525[0n]	Chordata	Actinopterygii	Siluriformes	Loricariidae	Chaetostoma		Chaetostoma	Tschudi, 1846	Universidad de Antioquia	6,7143	-75,8517	Colombia
CIUA	CIUA699-20	6119B_6119	BOLD:ADL3505	6119	6119	524[0n]	Chordata	Actinopterygii	Siluriformes	Auchenipteridae	Trachelyopterus	Trachelyopterus insignis	Trachelyopterus insignis	Steindachner, 1878	Universidad de Antioquia	8,8965	-74,4781	Colombia
CIUA	CIUA700-20	6037A_6037		6037	6037	504[0n]	Chordata	Actinopterygii	Siluriformes	Loricariidae	Cordylancistrus	Cordylancistrus pijao	Cordylancistrus pijao	Provenzano R. & Villa-Navarro, 2017	Universidad de Antioquia	8,8965	-74,4781	Colombia
CIUA	CIUA701-20	5651A_5651	BOLD:ADK6787	5651	5651	526[0n]	Chordata	Actinopterygii	Siluriformes	Pimelodidae	Pimelodus	Pimelodus grosskopfii	Pimelodus grosskopfii	Steindachner, 1879	Universidad de Antioquia	8,8965	-74,4781	Colombia
CIUA	CIUA702-20	6138_6138		6138	6138	504[0n]	Chordata	Actinopterygii	Siluriformes	Auchenipteridae	Trachelyopterus	Trachelyopterus insignis	Trachelyopterus insignis	Steindachner, 1878	Universidad de Antioquia	6,7143	-75,8517	Colombia
CIUA	CIUA703-20	5633B_5633		5633	5633	504[0n]	Chordata	Actinopterygii	Siluriformes	Heptapteridae	Cetopsorhamdia	Cetopsorhamdia nasus	Cetopsorhamdia nasus	Eigenmann & Fisher, 1916	Universidad de Antioquia	6,8673	-75,8382	Colombia
CIUA	CIUA704-20	6100D_6100	BOLD:ACK1995	6100	6100	523[0n]	Chordata	Actinopterygii	Siluriformes	Loricariidae	Pterygoplichthys	Pterygoplichthys undecimalis	Pterygoplichthys undecimalis	Steindachner, 1878	Universidad de Antioquia	6,8673	-75,8382	Colombia
CIUA	CIUA705-20	6214F_6214	BOLD:ADM2709	6214	6214	525[0n]	Chordata	Actinopterygii	Siluriformes	Heptapteridae	Rhamdia	Rhamdia guatemalensis	Rhamdia guatemalensis	Günther, 1864	Universidad de Antioquia	7,9641	-75,2078	Colombia
CIUA	CIUA706-20	6117B_6117	BOLD:ADL3723	6117	6117	522[0n]	Chordata	Actinopterygii	Siluriformes	Pimelodidae	Pimelodus	Pimelodus yuma	Pimelodus yuma	Villa-Navarro & Acero P., 2017	Universidad de Antioquia	8,2049	-74,7579	Colombia
CIUA	CIUA707-20	6305C_6305	BOLD:AEE4191	6305	6305	525[0n]	Chordata	Actinopterygii	Siluriformes	Loricariidae	Chaetostoma		Chaetostoma	Tschudi, 1846	Universidad de Antioquia	6,8637	-75,8596	Colombia
CIUA	CIUA708-20	5822_5822	BOLD:AEE4186	5822	5822	526[0n]	Chordata	Actinopterygii	Siluriformes	Loricariidae	Sturisomatichthys	Sturisomatichthys leightoni	Sturisomatichthys leightoni	Regan, 1912	Universidad de Antioquia	7,3506	-75,3381	Colombia
CIUA	CIUA709-20	6100E_6100	BOLD:ACK1995	6100	6100	523[0n]	Chordata	Actinopterygii	Siluriformes	Loricariidae	Pterygoplichthys	Pterygoplichthys undecimalis	Pterygoplichthys undecimalis	Steindachner, 1878	Universidad de Antioquia	6,9169	-75,8334	Colombia
CIUA	CIUA710-20	6614_6614	BOLD:ADC7178	6614	6614	525[0n]	Chordata	Actinopterygii	Siluriformes	Pimelodidae	Sorubim	Sorubim cuspicaudus	Sorubim cuspicaudus	Littmann, Burr & Nass, 2000	Universidad de Antioquia	7,2525	-75,4485	Colombia
CIUA	CIUA711-20	6483B_6483	BOLD:ADK6787	6483	6483	526[0n]	Chordata	Actinopterygii	Siluriformes	Pimelodidae	Pimelodus	Pimelodus grosskopfii	Pimelodus grosskopfii	Steindachner, 1879	Universidad de Antioquia	7,7511	-75,2625	Colombia
CIUA	CIUA712-20	6511_6511		6511	6511	504[0n]	Chordata	Actinopterygii	Siluriformes	Pimelodidae	Pseudoplatystoma	Pseudoplatystoma magdaleniatum	Pseudoplatystoma magdaleniatum	Buitrago-Suárez & Burr, 2007	Universidad de Antioquia	8,7348	-74,4652	Colombia
CIUA	CIUA713-20	6037B_6037		6037	6037	504[0n]	Chordata	Actinopterygii	Siluriformes	Loricariidae	Cordylancistrus	Cordylancistrus pijao	Cordylancistrus pijao	Provenzano R. & Villa-Navarro, 2017	Universidad de Antioquia	7,5852	-75,4035	Colombia
CIUA	CIUA714-20	6634B_6634	BOLD:ADL3723	6634	6634	522[0n]	Chordata	Actinopterygii	Siluriformes	Pimelodidae	Pimelodus	Pimelodus yuma	Pimelodus yuma	Villa-Navarro & Acero P., 2017	Universidad de Antioquia	7,5852	-75,4035	Colombia
CIUA	CIUA715-20	6155C_6155	BOLD:AAE1140	6155	6155	526[0n]	Chordata	Actinopterygii	Siluriformes	Loricariidae	Loricariichthys	Loricariichthys brunneus	Loricariichthys brunneus	Hancock, 1828	Universidad de Antioquia	8,8802	-74,4562	Colombia
CIUA	CIUA716-20	6155D_6155	BOLD:AAE1140	6155	6155	526[0n]	Chordata	Actinopterygii	Siluriformes	Loricariidae	Loricariichthys	Loricariichthys brunneus	Loricariichthys brunneus	Hancock, 1828	Universidad de Antioquia	8,8802	-74,4562	Colombia
CIUA	CIUA717-20	5864C_5864	BOLD:ADK6787	5864	5864	526[0n]	Chordata	Actinopterygii	Siluriformes	Pimelodidae	Pimelodus	Pimelodus grosskopfii	Pimelodus grosskopfii	Steindachner, 1879	Universidad de Antioquia	8,8802	-74,4562	Colombia
CIUA	CIUA718-20	5632_5632		5632	5632	504[0n]	Chordata	Actinopterygii	Siluriformes	Pseudopimelodidae	Pseudopimelodus		Pseudopimelodus	Bleeker, 1858	Universidad de Antioquia	6,8673	-75,8382	Colombia
CIUA	CIUA719-20	6435_6435	BOLD:ADM2709	6435	6435	525[0n]	Chordata	Actinopterygii	Siluriformes	Heptapteridae	Rhamdia	Rhamdia guatemalensis	Rhamdia guatemalensis	Günther, 1864	Universidad de Antioquia	6,8673	-75,8382	Colombia
CIUA	CIUA720-20	6568D_6568	BOLD:ADR5316	6568	6568	599[0n]	Chordata	Actinopterygii	Siluriformes	Loricariidae	Dasyloricaria	Dasyloricaria filamentosa	Dasyloricaria filamentosa	Steindachner, 1878	Universidad de Antioquia	8,8643	-74,4520	Colombia
CIUA	CIUA721-20	6568C_6568	BOLD:ADR5316	6568	6568	572[0n]	Chordata	Actinopterygii	Siluriformes	Loricariidae	Dasyloricaria	Dasyloricaria filamentosa	Dasyloricaria filamentosa	Steindachner, 1878	Universidad de Antioquia	8,8643	-74,4520	Colombia
CIUA	CIUA722-20	6568B_6568		6568	6568	580[0n]	Chordata	Actinopterygii	Siluriformes	Loricariidae	Dasyloricaria	Dasyloricaria filamentosa	Dasyloricaria filamentosa	Steindachner, 1878	Universidad de Antioquia	8,8643	-74,4520	Colombia
CIUA	CIUA723-20	6568A_6568	BOLD:ADR5316	6568	6568	596[1n]	Chordata	Actinopterygii	Siluriformes	Loricariidae	Dasyloricaria	Dasyloricaria filamentosa	Dasyloricaria filamentosa	Steindachner, 1878	Universidad de Antioquia	8,8643	-74,4520	Colombia
CIUA	CIUA724-20	6535C_6535		6535	6535	580[4n]	Chordata	Actinopterygii	Siluriformes	Auchenipteridae	Trachelyopterus	Trachelyopterus insignis	Trachelyopterus insignis	Steindachner, 1878	Universidad de Antioquia	8,7010	-74,4655	Colombia
CIUA	CIUA725-20	6234B_6234		6234	6234	580[1n]	Chordata	Actinopterygii	Siluriformes	Loricariidae	Dasyloricaria	Dasyloricaria filamentosa	Dasyloricaria filamentosa	Steindachner, 1878	Universidad de Antioquia	8,8965	-74,4781	Colombia
CIUA	CIUA726-20	6234A_6234	BOLD:ADR5316	6234	6234	611[0n]	Chordata	Actinopterygii	Siluriformes	Loricariidae	Dasyloricaria	Dasyloricaria filamentosa	Dasyloricaria filamentosa	Steindachner, 1878	Universidad de Antioquia	8,8965	-74,4781	Colombia
CIUA	CIUA727-20	6119E_6119	BOLD:ADL3505	6119	6119	576[0n]	Chordata	Actinopterygii	Siluriformes	Auchenipteridae	Trachelyopterus	Trachelyopterus insignis	Trachelyopterus insignis	Steindachner, 1878	Universidad de Antioquia	8,8965	-74,4781	Colombia
CIUA	CIUA728-20	6119D_6119	BOLD:ADL3505	6119	6119	605[0n]	Chordata	Actinopterygii	Siluriformes	Auchenipteridae	Trachelyopterus	Trachelyopterus insignis	Trachelyopterus insignis	Steindachner, 1878	Universidad de Antioquia	8,8965	-74,4781	Colombia
CIUA	CIUA729-20	5802_5802		5802	5802	580[0n]	Chordata	Actinopterygii	Siluriformes	Heptapteridae	Pimelodella	Pimelodella macrocephala	Pimelodella macrocephala	Miles, 1943	Universidad de Antioquia	8,8965	-74,4781	Colombia
CIUA	CIUA730-20	5660_5660		5660	5660	580[1n]	Chordata	Actinopterygii	Siluriformes	Heptapteridae	Rhamdia	Rhamdia guatemalensis	Rhamdia guatemalensis	Günther, 1864	Universidad de Antioquia	6,7185	-75,8565	Colombia
CIUA	CIUA731-20	5658_5658	BOLD:AEE0574	5658	5658	585[0n]	Chordata	Actinopterygii	Siluriformes	Pimelodidae	Pimelodus	Pimelodus grosskopfii	Pimelodus grosskopfii	Steindachner, 1879	Universidad de Antioquia	6,8637	-75,8596	Colombia
CIUA	CIUA732-20	5654C_5654	BOLD:AEE0574	5654	5654	585[0n]	Chordata	Actinopterygii	Siluriformes	Heptapteridae	Imparfinis		Imparfinis	C. H. Eigenmann & A. A. Norris, 1900	Universidad de Antioquia	6,8673	-75,8382	Colombia
CIUA	CIUA733-20	5628C_5628	BOLD:ADM2709	5628	5628	569[0n]	Chordata	Actinopterygii	Siluriformes	Heptapteridae	Rhamdia	Rhamdia guatemalensis	Rhamdia guatemalensis	Günther, 1864	Universidad de Antioquia	6,8673	-75,8382	Colombia
CIUA	CIUA734-20	5628B_5628	BOLD:ADM2709	5628	5628	610[0n]	Chordata	Actinopterygii	Siluriformes	Heptapteridae	Rhamdia	Rhamdia guatemalensis	Rhamdia guatemalensis	Günther, 1864	Universidad de Antioquia	6,8673	-75,8382	Colombia
CIUA	CIUA735-20	5628A_5628	BOLD:ADM2709	5628	5628	583[0n]	Chordata	Actinopterygii	Siluriformes	Heptapteridae	Rhamdia	Rhamdia guatemalensis	Rhamdia guatemalensis	Günther, 1864	Universidad de Antioquia	6,8673	-75,8382	Colombia
CIUA	CIUA736-20	6157D_6157	BOLD:ADN8693	6157	6157	523[0n]	Chordata	Actinopterygii	Siluriformes	Loricariidae	Hypostomus	Hypostomus hondae	Hypostomus hondae	Regan, 1912	Universidad de Antioquia	8,8802	-74,4562	Colombia
CIUA	CIUA737-21	6618_6618		6618	6618	522[0n]	Chordata	Actinopterygii	Gymnotiformes	Sternopygidae	Eigenmannia	Eigenmannia humboldtii	Eigenmannia humboldtii	Steindachner, 1878	Universidad de Antioquia	8701,0000	-74466,0000	Colombia
CIUA	CIUA738-21	6546D_6546		6546	6546	522[0n]	Chordata	Actinopterygii	Gymnotiformes	Sternopygidae	Eigenmannia	Eigenmannia humboldtii	Eigenmannia humboldtii	Steindachner, 1878	Universidad de Antioquia	8864,0000	-74452,0000	Colombia
CIUA	CIUA739-21	6546A_6546		6546	6546	522[0n]	Chordata	Actinopterygii	Gymnotiformes	Sternopygidae	Eigenmannia	Eigenmannia humboldtii	Eigenmannia humboldtii	Steindachner, 1878	Universidad de Antioquia	8864,0000	-74452,0000	Colombia
CIUA	CIUA740-21	6540_6540		6540	6540	522[0n]	Chordata	Actinopterygii	Gymnotiformes	Sternopygidae	Eigenmannia	Eigenmannia humboldtii	Eigenmannia humboldtii	Steindachner, 1878	Universidad de Antioquia	8342,0000	-74543,0000	Colombia
CIUA	CIUA741-21	6546B_6546		6546	6546	460[1n]	Chordata	Actinopterygii	Gymnotiformes	Sternopygidae	Eigenmannia	Eigenmannia humboldtii	Eigenmannia humboldtii	Steindachner, 1878	Universidad de Antioquia	8864,0000	-74452,0000	Colombia
CIUA	CIUA742-21	6194A_6194		6194	6194	522[0n]	Chordata	Actinopterygii	Gymnotiformes	Sternopygidae	Eigenmannia	Eigenmannia humboldtii	Eigenmannia humboldtii	Steindachner, 1878	Universidad de Antioquia	8.88	-74456,0000	Colombia
CIUA	CIUA743-21	5541B_5541		5541	5541	453[0n]	Chordata	Actinopterygii	Gymnotiformes	Sternopygidae	Eigenmannia	Eigenmannia humboldtii	Eigenmannia humboldtii	Steindachner, 1878	Universidad de Antioquia	5898,0000	-74693,0000	Colombia
CIUA	CIUA744-21	6232_6232		6232	6232	522[0n]	Chordata	Actinopterygii	Gymnotiformes	Sternopygidae	Sternopygus	Sternopygus aequilabiatus	Sternopygus aequilabiatus	Humboldt, 1805	Universidad de Antioquia	8897,0000	-74478,0000	Colombia
CIUA	CIUA745-21	8865_4835		4835	4835	522[0n]	Chordata	Actinopterygii	Gymnotiformes	Sternopygidae	Sternopygus	Sternopygus aequilabiatus	Sternopygus aequilabiatus	Humboldt, 1805	Universidad de Antioquia	5656,0000	-74955,0000	Colombia
CIUA	CIUA746-21	5549A_5549		5549	5549	520[0n]	Chordata	Actinopterygii	Gymnotiformes	Sternopygidae	Sternopygus	Sternopygus aequilabiatus	Sternopygus aequilabiatus	Humboldt, 1805	Universidad de Antioquia	5898,0000	-74693,0000	Colombia
CIUA	CIUA747-21	7994_3478		3478	3478	522[0n]	Chordata	Actinopterygii	Gymnotiformes	Apteronotidae	Apteronotus	Apteronotus eschmeyeri	Apteronotus eschmeyeri	Santana, Maldonado-Ocampo, Severi & Mendes, 2004	Universidad de Antioquia	7022,0000	-75058,0000	Colombia
CIUA	CIUA748-21	7995_3478		3478	3478	522[0n]	Chordata	Actinopterygii	Gymnotiformes	Apteronotidae	Apteronotus	Apteronotus eschmeyeri	Apteronotus eschmeyeri	Santana, Maldonado-Ocampo, Severi & Mendes, 2004	Universidad de Antioquia	7022,0000	-75058,0000	Colombia
CIUA	CIUA749-21	7553_2537		2537	2537	522[0n]	Chordata	Actinopterygii	Gymnotiformes	Apteronotidae	Apteronotus	Apteronotus eschmeyeri	Apteronotus eschmeyeri	Santana, Maldonado-Ocampo, Severi & Mendes, 2004	Universidad de Antioquia	7022,0000	-75058,0000	Colombia
CIUA	CIUA750-21	8532_3778		3778	3778	510[0n]	Chordata	Actinopterygii	Salmoniformes	Salmonidae	Oncorhynchus	Oncorhynchus mykiss	Oncorhynchus mykiss	Walbaum, 1792	Universidad de Antioquia	5016,0000	-75331,0000	Colombia
CIUA	CIUA751-21	8898_4874		4874	4874	522[0n]	Chordata	Actinopterygii	Salmoniformes	Salmonidae	Oncorhynchus	Oncorhynchus mykiss	Oncorhynchus mykiss	Walbaum, 1792	Universidad de Antioquia	5303,0000	-75321,0000	Colombia
CIUA	CIUA752-21	8896_4874		4874	4874	472[0n]	Chordata	Actinopterygii	Salmoniformes	Salmonidae	Oncorhynchus	Oncorhynchus mykiss	Oncorhynchus mykiss	Walbaum, 1792	Universidad de Antioquia	5303,0000	-75321,0000	Colombia
CIUA	CIUA753-21	8897_4874		4874	4874	522[0n]	Chordata	Actinopterygii	Salmoniformes	Salmonidae	Oncorhynchus	Oncorhynchus mykiss	Oncorhynchus mykiss	Walbaum, 1792	Universidad de Antioquia	5303,0000	-75321,0000	Colombia
CIUA	CIUA754-21	6128B_6128		6128	6128	522[0n]	Chordata	Actinopterygii	Characiformes	Characidae	Astyanax	Astyanax magdalenae	Astyanax magdalenae	Eigenmann & Henn, 1916	Universidad de Antioquia	8205,0000	-74758,0000	Colombia
CIUA	CIUA755-21	6412A_6412		6412	6412	522[0n]	Chordata	Actinopterygii	Characiformes	Erythrinidae	Hoplias	Hoplias malabaricus	Hoplias malabaricus	Bloch, 1794	Universidad de Antioquia	8735,0000	-74465,0000	Colombia
CIUA	CIUA756-21	6051A_6051		6051	6051	522[0n]	Chordata	Actinopterygii	Characiformes	Erythrinidae	Hoplias	Hoplias malabaricus	Hoplias malabaricus	Bloch, 1794	Universidad de Antioquia	8006,0000	-74979,0000	Colombia
CIUA	CIUA757-21	6510A_6510		6510	6510	522[0n]	Chordata	Actinopterygii	Characiformes	Erythrinidae	Hoplias	Hoplias malabaricus	Hoplias malabaricus	Bloch, 1794	Universidad de Antioquia	8735,0000	-74465,0000	Colombia
CIUA	CIUA758-21	6562A_6562		6562	6562	522[0n]	Chordata	Actinopterygii	Characiformes	Erythrinidae	Hoplias	Hoplias malabaricus	Hoplias malabaricus	Bloch, 1794	Universidad de Antioquia	8701,0000	-74466,0000	Colombia
CIUA	CIUA759-21	6412B_6412		6412	6412	522[0n]	Chordata	Actinopterygii	Characiformes	Erythrinidae	Hoplias	Hoplias malabaricus	Hoplias malabaricus	Bloch, 1794	Universidad de Antioquia	8735,0000	-74465,0000	Colombia
CIUA	CIUA760-21	5915_5915		5915	5915	522[0n]	Chordata	Actinopterygii	Characiformes	Erythrinidae	Hoplias	Hoplias malabaricus	Hoplias malabaricus	Bloch, 1794	Universidad de Antioquia	8735,0000	-74465,0000	Colombia
CIUA	CIUA761-21	8233_3661		3661	3661	522[0n]	Chordata	Actinopterygii	Characiformes	Curimatidae	Cyphocharax	Cyphocharax magdalenae	Cyphocharax magdalenae	Steindachner, 1878	Universidad de Antioquia	7163,0000	-73551,0000	Colombia
CIUA	CIUA762-21	8836_4813		4813	4813	522[0n]	Chordata	Actinopterygii	Characiformes	Curimatidae	Cyphocharax	Cyphocharax magdalenae	Cyphocharax magdalenae	Steindachner, 1878	Universidad de Antioquia	5498,0000	-74903,0000	Colombia
CIUA	CIUA763-21	6565D_6565		6565	6565	522[0n]	Chordata	Actinopterygii	Characiformes	Curimatidae	Cyphocharax	Cyphocharax magdalenae	Cyphocharax magdalenae	Steindachner, 1878	Universidad de Antioquia	8864,0000	-74452,0000	Colombia
CIUA	CIUA764-21	6565A_6565		6565	6565	522[0n]	Chordata	Actinopterygii	Characiformes	Curimatidae	Cyphocharax	Cyphocharax magdalenae	Cyphocharax magdalenae	Steindachner, 1878	Universidad de Antioquia	8864,0000	-74452,0000	Colombia
CIUA	CIUA765-21	6546C_6546		6546	6546	522[0n]	Chordata	Actinopterygii	Gymnotiformes	Sternopygidae	Eigenmannia	Eigenmannia humboldtii	Eigenmannia humboldtii	Steindachner, 1878	Universidad de Antioquia	8864,0000	-74452,0000	Colombia
CIUA	CIUA766-21	6120A_6120		6120	6120	522[0n]	Chordata	Actinopterygii	Characiformes	Curimatidae	Cyphocharax	Cyphocharax magdalenae	Cyphocharax magdalenae	Steindachner, 1878	Universidad de Antioquia	8897,0000	-74478,0000	Colombia
CIUA	CIUA767-21	6539A_6539		6539	6539	522[0n]	Chordata	Actinopterygii	Characiformes	Curimatidae	Cyphocharax	Cyphocharax magdalenae	Cyphocharax magdalenae	Steindachner, 1878	Universidad de Antioquia	8335,0000	-74498,0000	Colombia
CIUA	CIUA768-21	6120C_6120		6120	6120	522[0n]	Chordata	Actinopterygii	Characiformes	Curimatidae	Cyphocharax	Cyphocharax magdalenae	Cyphocharax magdalenae	Steindachner, 1878	Universidad de Antioquia	8897,0000	-74478,0000	Colombia
CIUA	CIUA769-21	6410_6410		6410	6410	522[0n]	Chordata	Actinopterygii	Characiformes	Curimatidae	Cyphocharax	Cyphocharax magdalenae	Cyphocharax magdalenae	Steindachner, 1878	Universidad de Antioquia	8735,0000	-74465,0000	Colombia
CIUA	CIUA770-21	6120B_6120		6120	6120	522[0n]	Chordata	Actinopterygii	Characiformes	Curimatidae	Cyphocharax	Cyphocharax magdalenae	Cyphocharax magdalenae	Steindachner, 1878	Universidad de Antioquia	8897,0000	-74478,0000	Colombia
CIUA	CIUA771-21	6565B_6565		6565	6565	522[0n]	Chordata	Actinopterygii	Characiformes	Curimatidae	Cyphocharax	Cyphocharax magdalenae	Cyphocharax magdalenae	Steindachner, 1878	Universidad de Antioquia	8864,0000	-74452,0000	Colombia
CIUA	CIUA772-21	7781_4026		4026	4026	522[0n]	Chordata	Actinopterygii	Characiformes	Curimatidae	Cyphocharax	Cyphocharax magdalenae	Cyphocharax magdalenae	Steindachner, 1878	Universidad de Antioquia	6508,0000	-74398,0000	Colombia
CIUA	CIUA773-21	8234_3661		3661	3661	456[0n]	Chordata	Actinopterygii	Characiformes	Curimatidae	Cyphocharax	Cyphocharax magdalenae	Cyphocharax magdalenae	Steindachner, 1878	Universidad de Antioquia	7163,0000	-73551,0000	Colombia
CIUA	CIUA774-21	8232_3661		3661	3661	522[0n]	Chordata	Actinopterygii	Characiformes	Curimatidae	Cyphocharax	Cyphocharax magdalenae	Cyphocharax magdalenae	Steindachner, 1878	Universidad de Antioquia	7163,0000	-73551,0000	Colombia
CIUA	CIUA775-21	8231_3661		3661	3661	522[0n]	Chordata	Actinopterygii	Characiformes	Curimatidae	Cyphocharax	Cyphocharax magdalenae	Cyphocharax magdalenae	Steindachner, 1878	Universidad de Antioquia	7163,0000	-73551,0000	Colombia
CIUA	CIUA776-21	8837_4813		4813	4813	522[0n]	Chordata	Actinopterygii	Characiformes	Curimatidae	Cyphocharax	Cyphocharax magdalenae	Cyphocharax magdalenae	Steindachner, 1878	Universidad de Antioquia	5498,0000	-74903,0000	Colombia
CIUA	CIUA777-21	7455_2012		2012	2012	518[0n]	Chordata	Actinopterygii	Characiformes	Curimatidae	Curimata	Curimata mivartii	Curimata mivartii	Steindachner, 1878	Universidad de Antioquia	6508,0000	-74398,0000	Colombia
CIUA	CIUA778-21	7779_4024		4024	4024	522[0n]	Chordata	Actinopterygii	Characiformes	Curimatidae	Curimata	Curimata mivartii	Curimata mivartii	Steindachner, 1878	Universidad de Antioquia	6508,0000	-74398,0000	Colombia
CIUA	CIUA779-21	8130_3494		3494	3494	522[0n]	Chordata	Actinopterygii	Characiformes	Curimatidae	Curimata	Curimata mivartii	Curimata mivartii	Steindachner, 1878	Universidad de Antioquia	6497,0000	-74398,0000	Colombia
CIUA	CIUA780-21	8177_3495		3495	3495	522[0n]	Chordata	Actinopterygii	Characiformes	Curimatidae	Curimata	Curimata mivartii	Curimata mivartii	Steindachner, 1878	Universidad de Antioquia	6497,0000	-74398,0000	Colombia
CIUA	CIUA781-21	8191_3495		3495	3495	522[0n]	Chordata	Actinopterygii	Characiformes	Curimatidae	Curimata	Curimata mivartii	Curimata mivartii	Steindachner, 1878	Universidad de Antioquia	6497,0000	-74398,0000	Colombia
CIUA	CIUA782-21	8129_3494		3494	3494	522[0n]	Chordata	Actinopterygii	Characiformes	Curimatidae	Curimata	Curimata mivartii	Curimata mivartii	Steindachner, 1878	Universidad de Antioquia	6497,0000	-74398,0000	Colombia
CIUA	CIUA783-21	8134_3494		3494	3494	522[0n]	Chordata	Actinopterygii	Characiformes	Curimatidae	Curimata	Curimata mivartii	Curimata mivartii	Steindachner, 1878	Universidad de Antioquia	6497,0000	-74398,0000	Colombia
CIUA	CIUA784-21	8190_3495		3495	3495	522[0n]	Chordata	Actinopterygii	Characiformes	Curimatidae	Curimata	Curimata mivartii	Curimata mivartii	Steindachner, 1878	Universidad de Antioquia	6497,0000	-74398,0000	Colombia
CIUA	CIUA785-21	8186_3495		3495	3495	522[0n]	Chordata	Actinopterygii	Characiformes	Curimatidae	Curimata	Curimata mivartii	Curimata mivartii	Steindachner, 1878	Universidad de Antioquia	6497,0000	-74398,0000	Colombia
CIUA	CIUA786-21	8144_3494		3494	3494	522[0n]	Chordata	Actinopterygii	Characiformes	Curimatidae	Curimata	Curimata mivartii	Curimata mivartii	Steindachner, 1878	Universidad de Antioquia	6497,0000	-74398,0000	Colombia
CIUA	CIUA787-21	8882_4854		4854	4854	522[0n]	Chordata	Actinopterygii	Characiformes	Curimatidae	Curimata	Curimata mivartii	Curimata mivartii	Steindachner, 1878	Universidad de Antioquia	5409,0000	-74693,0000	Colombia
CIUA	CIUA788-21	8137_3494		3494	3494	522[0n]	Chordata	Actinopterygii	Characiformes	Curimatidae	Curimata	Curimata mivartii	Curimata mivartii	Steindachner, 1878	Universidad de Antioquia	6497,0000	-74398,0000	Colombia
CIUA	CIUA789-21	8132_3494		3494	3494	522[0n]	Chordata	Actinopterygii	Characiformes	Curimatidae	Curimata	Curimata mivartii	Curimata mivartii	Steindachner, 1878	Universidad de Antioquia	6497,0000	-74398,0000	Colombia
CIUA	CIUA790-21	8143_3494		3494	3494	522[0n]	Chordata	Actinopterygii	Characiformes	Curimatidae	Curimata	Curimata mivartii	Curimata mivartii	Steindachner, 1878	Universidad de Antioquia	6497,0000	-74398,0000	Colombia
CIUA	CIUA791-21	8148_3494		3494	3494	522[0n]	Chordata	Actinopterygii	Characiformes	Curimatidae	Curimata	Curimata mivartii	Curimata mivartii	Steindachner, 1878	Universidad de Antioquia	6497,0000	-74398,0000	Colombia
CIUA	CIUA792-21	5953_5953		5953	5953	522[0n]	Chordata	Actinopterygii	Characiformes	Acestrorhynchidae	Gilbertolus	Gilbertolus alatus	Gilbertolus alatus	Steindachner, 1878	Universidad de Antioquia	8274,0000	-74496,0000	Colombia
CIUA	CIUA793-21	5942H_5942		5942	5942	522[0n]	Chordata	Actinopterygii	Characiformes	Acestrorhynchidae	Gilbertolus	Gilbertolus alatus	Gilbertolus alatus	Steindachner, 1878	Universidad de Antioquia	8701,0000	-74466,0000	Colombia
CIUA	CIUA794-21	5942F_5942		5942	5942	522[0n]	Chordata	Actinopterygii	Characiformes	Acestrorhynchidae	Gilbertolus	Gilbertolus alatus	Gilbertolus alatus	Steindachner, 1878	Universidad de Antioquia	8701,0000	-74466,0000	Colombia
CIUA	CIUA795-21	5923B_5923		5923	5923	522[0n]	Chordata	Actinopterygii	Characiformes	Acestrorhynchidae	Gilbertolus	Gilbertolus alatus	Gilbertolus alatus	Steindachner, 1878	Universidad de Antioquia	8735,0000	-74465,0000	Colombia
CIUA	CIUA796-21	5303A_5303		5303	5303	522[0n]	Chordata	Actinopterygii	Characiformes	Prochilodontidae	Ichthyoelephas	Ichthyoelephas longirostris	Ichthyoelephas longirostris	Steindachner, 1879	Universidad de Antioquia	7335,0000	-75027,0000	Colombia
CIUA	CIUA797-21	8151_3652		3652	3652	522[0n]	Chordata	Actinopterygii	Characiformes	Characidae	Triportheus	Triportheus magdalenae	Triportheus magdalenae	Steindachner, 1878	Universidad de Antioquia	6497,0000	-74398,0000	Colombia
CIUA	CIUA798-21	8194_3652		3652	3652	278[0n]	Chordata	Actinopterygii	Characiformes	Characidae	Triportheus	Triportheus magdalenae	Triportheus magdalenae	Steindachner, 1878	Universidad de Antioquia	6497,0000	-74398,0000	Colombia
CIUA	CIUA799-21	8155_3652		3652	3652	283[0n]	Chordata	Actinopterygii	Characiformes	Characidae	Triportheus	Triportheus magdalenae	Triportheus magdalenae	Steindachner, 1878	Universidad de Antioquia	6497,0000	-74398,0000	Colombia
CIUA	CIUA800-21	8157_3652		3652	3652	522[0n]	Chordata	Actinopterygii	Characiformes	Characidae	Triportheus	Triportheus magdalenae	Triportheus magdalenae	Steindachner, 1878	Universidad de Antioquia	6497,0000	-74398,0000	Colombia
CIUA	CIUA801-21	8150_3652		3652	3652	522[0n]	Chordata	Actinopterygii	Characiformes	Characidae	Triportheus	Triportheus magdalenae	Triportheus magdalenae	Steindachner, 1878	Universidad de Antioquia	6497,0000	-74398,0000	Colombia
CIUA	CIUA802-21	8169_3652		3652	3652	522[0n]	Chordata	Actinopterygii	Characiformes	Characidae	Triportheus	Triportheus magdalenae	Triportheus magdalenae	Steindachner, 1878	Universidad de Antioquia	6497,0000	-74398,0000	Colombia
CIUA	CIUA803-21	8154_3652		3652	3652	522[0n]	Chordata	Actinopterygii	Characiformes	Characidae	Triportheus	Triportheus magdalenae	Triportheus magdalenae	Steindachner, 1878	Universidad de Antioquia	6497,0000	-74398,0000	Colombia
CIUA	CIUA804-21	8158_3652		3652	3652	522[0n]	Chordata	Actinopterygii	Characiformes	Characidae	Triportheus	Triportheus magdalenae	Triportheus magdalenae	Steindachner, 1878	Universidad de Antioquia	6497,0000	-74398,0000	Colombia
CIUA	CIUA805-21	8187_3652		3652	3652	522[0n]	Chordata	Actinopterygii	Characiformes	Characidae	Triportheus	Triportheus magdalenae	Triportheus magdalenae	Steindachner, 1878	Universidad de Antioquia	6497,0000	-74398,0000	Colombia
CIUA	CIUA806-21	8153_3652		3652	3652	522[0n]	Chordata	Actinopterygii	Characiformes	Characidae	Triportheus	Triportheus magdalenae	Triportheus magdalenae	Steindachner, 1878	Universidad de Antioquia	6497,0000	-74398,0000	Colombia
CIUA	CIUA807-21	6081_6081		6081	6081	522[0n]	Chordata	Actinopterygii	Acanthuriformes	Sciaenidae	Plagioscion	Plagioscion magdalenae	Plagioscion magdalenae	Steindachner, 1878	Universidad de Antioquia	8864,0000	-74452,0000	Colombia
CIUA	CIUA808-21	6069_6069		6069	6069	522[0n]	Chordata	Actinopterygii	Characiformes	Characidae	Brycon	Brycon rubricauda	Brycon rubricauda	Steindachner, 1879	Universidad de Antioquia	7155,0000	-75.52	Colombia
CIUA	CIUA809-21	5641B_5641		5641	5641	522[0n]	Chordata	Actinopterygii	Characiformes	Characidae	Brycon	Brycon rubricauda	Brycon rubricauda	Steindachner, 1879	Universidad de Antioquia	6718,0000	-75856,0000	Colombia
CIUA	CIUA810-21	6442C_6442		6442	6442	522[0n]	Chordata	Actinopterygii	Characiformes	Characidae	Brycon	Brycon rubricauda	Brycon rubricauda	Steindachner, 1879	Universidad de Antioquia	7155,0000	-75.52	Colombia
CIUA	CIUA811-21	6442A_6442		6442	6442	522[0n]	Chordata	Actinopterygii	Characiformes	Characidae	Brycon	Brycon rubricauda	Brycon rubricauda	Steindachner, 1879	Universidad de Antioquia	7155,0000	-75.52	Colombia
CIUA	CIUA812-21	5829D_5829		5829	5829	522[0n]	Chordata	Actinopterygii	Characiformes	Characidae	Brycon	Brycon rubricauda	Brycon rubricauda	Steindachner, 1879	Universidad de Antioquia	7155,0000	-75.52	Colombia
CIUA	CIUA813-21	5829C_5829		5829	5829	522[0n]	Chordata	Actinopterygii	Characiformes	Characidae	Brycon	Brycon rubricauda	Brycon rubricauda	Steindachner, 1879	Universidad de Antioquia	7155,0000	-75.52	Colombia
CIUA	CIUA814-21	6249_6249		6249	6249	522[0n]	Chordata	Actinopterygii	Characiformes	Characidae	Brycon	Brycon rubricauda	Brycon rubricauda	Steindachner, 1879	Universidad de Antioquia	7289,0000	-75396,0000	Colombia
CIUA	CIUA815-21	5829A_5829		5829	5829	522[0n]	Chordata	Actinopterygii	Characiformes	Characidae	Brycon	Brycon rubricauda	Brycon rubricauda	Steindachner, 1879	Universidad de Antioquia	7155,0000	-75.52	Colombia
CIUA	CIUA816-21	5641A_5641		5641	5641	522[0n]	Chordata	Actinopterygii	Characiformes	Characidae	Brycon	Brycon rubricauda	Brycon rubricauda	Steindachner, 1879	Universidad de Antioquia	6718,0000	-75856,0000	Colombia
CIUA	CIUA817-21	5094B_5094		5094	5094	490[0n]	Chordata	Actinopterygii	Characiformes	Characidae	Brycon	Brycon henni	Brycon henni	Eigenmann, 1913	Universidad de Antioquia	6774,0000	-75.08	Colombia
CIUA	CIUA818-21	5099B_5099		5099	5099	472[0n]	Chordata	Actinopterygii	Characiformes	Characidae	Brycon	Brycon henni	Brycon henni	Eigenmann, 1913	Universidad de Antioquia	6774,0000	-75.08	Colombia
CIUA	CIUA819-21	9062_5069		5069	5069	509[0n]	Chordata	Actinopterygii	Characiformes	Characidae	Brycon	Brycon henni	Brycon henni	Eigenmann, 1913	Universidad de Antioquia	6943,0000	-75134,0000	Colombia
CIUA	CIUA820-21	9072_5076		5076	5076	519[0n]	Chordata	Actinopterygii	Characiformes	Characidae	Brycon	Brycon henni	Brycon henni	Eigenmann, 1913	Universidad de Antioquia	6914,0000	-75142,0000	Colombia
CIUA	CIUA821-21	9023_5057		5057	5057	520[0n]	Chordata	Actinopterygii	Characiformes	Characidae	Brycon	Brycon henni	Brycon henni	Eigenmann, 1913	Universidad de Antioquia	7008,0000	-75065,0000	Colombia
CIUA	CIUA822-21	5123B_5123		5123	5123	520[0n]	Chordata	Actinopterygii	Characiformes	Characidae	Brycon	Brycon henni	Brycon henni	Eigenmann, 1913	Universidad de Antioquia	7008,0000	-75065,0000	Colombia
CIUA	CIUA823-21	9037_5061		5061	5061	521[0n]	Chordata	Actinopterygii	Characiformes	Characidae	Brycon	Brycon henni	Brycon henni	Eigenmann, 1913	Universidad de Antioquia	7008,0000	-75065,0000	Colombia
CIUA	CIUA824-21	7547_2531		2531	2531	520[0n]	Chordata	Actinopterygii	Characiformes	Characidae	Brycon	Brycon henni	Brycon henni	Eigenmann, 1913	Universidad de Antioquia	6899,0000	-75175,0000	Colombia
CIUA	CIUA825-21	9071_5076		5076	5076	520[0n]	Chordata	Actinopterygii	Characiformes	Characidae	Brycon	Brycon henni	Brycon henni	Eigenmann, 1913	Universidad de Antioquia	6914,0000	-75142,0000	Colombia
CIUA	CIUA826-21	9039_5061		5061	5061	521[0n]	Chordata	Actinopterygii	Characiformes	Characidae	Brycon	Brycon henni	Brycon henni	Eigenmann, 1913	Universidad de Antioquia	7008,0000	-75065,0000	Colombia
CIUA	CIUA827-21	9024_5057		5057	5057	521[0n]	Chordata	Actinopterygii	Characiformes	Characidae	Brycon	Brycon henni	Brycon henni	Eigenmann, 1913	Universidad de Antioquia	7008,0000	-75065,0000	Colombia
CIUA	CIUA828-21	9038_5061		5061	5061	521[0n]	Chordata	Actinopterygii	Characiformes	Characidae	Brycon	Brycon henni	Brycon henni	Eigenmann, 1913	Universidad de Antioquia	7008,0000	-75065,0000	Colombia
CIUA	CIUA829-21	5099A_5099		5099	5099	522[0n]	Chordata	Actinopterygii	Characiformes	Characidae	Brycon	Brycon henni	Brycon henni	Eigenmann, 1913	Universidad de Antioquia	6774,0000	-75.08	Colombia
CIUA	CIUA830-21	5127C_5127		5127	5127	522[0n]	Chordata	Actinopterygii	Characiformes	Characidae	Brycon	Brycon henni	Brycon henni	Eigenmann, 1913	Universidad de Antioquia	6943,0000	-75134,0000	Colombia
CIUA	CIUA831-21	9025_5057		5057	5057	522[0n]	Chordata	Actinopterygii	Characiformes	Characidae	Brycon	Brycon henni	Brycon henni	Eigenmann, 1913	Universidad de Antioquia	7008,0000	-75065,0000	Colombia
CIUA	CIUA832-21	5094E_5094		5094	5094	522[0n]	Chordata	Actinopterygii	Characiformes	Characidae	Brycon	Brycon henni	Brycon henni	Eigenmann, 1913	Universidad de Antioquia	6774,0000	-75.08	Colombia
CIUA	CIUA833-21	9041_5061		5061	5061	522[0n]	Chordata	Actinopterygii	Characiformes	Characidae	Brycon	Brycon henni	Brycon henni	Eigenmann, 1913	Universidad de Antioquia	7008,0000	-75065,0000	Colombia
CIUA	CIUA834-21	5094C_5094		5094	5094	522[0n]	Chordata	Actinopterygii	Characiformes	Characidae	Brycon	Brycon henni	Brycon henni	Eigenmann, 1913	Universidad de Antioquia	6774,0000	-75.08	Colombia
CIUA	CIUA835-21	7996_3473		3473	3473	522[0n]	Chordata	Actinopterygii	Characiformes	Characidae	Brycon	Brycon henni	Brycon henni	Eigenmann, 1913	Universidad de Antioquia	6774,0000	-75.08	Colombia
CIUA	CIUA836-21	9022_5057		5057	5057	522[0n]	Chordata	Actinopterygii	Characiformes	Characidae	Brycon	Brycon henni	Brycon henni	Eigenmann, 1913	Universidad de Antioquia	7008,0000	-75065,0000	Colombia
CIUA	CIUA837-21	5123A_5123		5123	5123	522[0n]	Chordata	Actinopterygii	Characiformes	Characidae	Brycon	Brycon henni	Brycon henni	Eigenmann, 1913	Universidad de Antioquia	7008,0000	-75065,0000	Colombia
CIUA	CIUA838-21	5123D_5123		5123	5123	522[0n]	Chordata	Actinopterygii	Characiformes	Characidae	Brycon	Brycon henni	Brycon henni	Eigenmann, 1913	Universidad de Antioquia	7008,0000	-75065,0000	Colombia
CIUA	CIUA839-21	5123C_5123		5123	5123	522[0n]	Chordata	Actinopterygii	Characiformes	Characidae	Brycon	Brycon henni	Brycon henni	Eigenmann, 1913	Universidad de Antioquia	7008,0000	-75065,0000	Colombia
CIUA	CIUA840-21	5104A_5104		5104	5104	522[0n]	Chordata	Actinopterygii	Characiformes	Characidae	Brycon	Brycon henni	Brycon henni	Eigenmann, 1913	Universidad de Antioquia	6805,0000	-75138,0000	Colombia
CIUA	CIUA841-21	9012_5054		5054	5054	521[0n]	Chordata	Actinopterygii	Characiformes	Characidae	Brycon	Brycon henni	Brycon henni	Eigenmann, 1913	Universidad de Antioquia	6805,0000	-75138,0000	Colombia
CIUA	CIUA842-21	9061_5069		5069	5069	522[0n]	Chordata	Actinopterygii	Characiformes	Characidae	Brycon	Brycon henni	Brycon henni	Eigenmann, 1913	Universidad de Antioquia	6943,0000	-75134,0000	Colombia
CIUA	CIUA843-21	5127A_5127		5127	5127	522[0n]	Chordata	Actinopterygii	Characiformes	Characidae	Brycon	Brycon henni	Brycon henni	Eigenmann, 1913	Universidad de Antioquia	6943,0000	-75134,0000	Colombia
CIUA	CIUA844-21	5099C_5099		5099	5099	522[0n]	Chordata	Actinopterygii	Characiformes	Characidae	Brycon	Brycon henni	Brycon henni	Eigenmann, 1913	Universidad de Antioquia	6774,0000	-75.08	Colombia
CIUA	CIUA845-21	5123F_5123		5123	5123	522[0n]	Chordata	Actinopterygii	Characiformes	Characidae	Brycon	Brycon henni	Brycon henni	Eigenmann, 1913	Universidad de Antioquia	7008,0000	-75065,0000	Colombia
CIUA	CIUA846-21	9060_5069		5069	5069	522[0n]	Chordata	Actinopterygii	Characiformes	Characidae	Brycon	Brycon henni	Brycon henni	Eigenmann, 1913	Universidad de Antioquia	6943,0000	-75134,0000	Colombia
CIUA	CIUA847-21	9040_5061		5061	5061	522[0n]	Chordata	Actinopterygii	Characiformes	Characidae	Brycon	Brycon henni	Brycon henni	Eigenmann, 1913	Universidad de Antioquia	7008,0000	-75065,0000	Colombia
CIUA	CIUA848-21	9014_5054		5054	5054	522[0n]	Chordata	Actinopterygii	Characiformes	Characidae	Brycon	Brycon henni	Brycon henni	Eigenmann, 1913	Universidad de Antioquia	6805,0000	-75138,0000	Colombia
CIUA	CIUA849-21	9013_5054		5054	5054	522[0n]	Chordata	Actinopterygii	Characiformes	Characidae	Brycon	Brycon henni	Brycon henni	Eigenmann, 1913	Universidad de Antioquia	6805,0000	-75138,0000	Colombia
CIUA	CIUA850-21	5125_5125		5125	5125	522[0n]	Chordata	Actinopterygii	Characiformes	Characidae	Brycon	Brycon henni	Brycon henni	Eigenmann, 1913	Universidad de Antioquia	6942,0000	-75135,0000	Colombia
CIUA	CIUA851-21	9015_5054		5054	5054	522[0n]	Chordata	Actinopterygii	Characiformes	Characidae	Brycon	Brycon henni	Brycon henni	Eigenmann, 1913	Universidad de Antioquia	6805,0000	-75138,0000	Colombia
CIUA	CIUA852-21	5127B_5127		5127	5127	522[0n]	Chordata	Actinopterygii	Characiformes	Characidae	Brycon	Brycon henni	Brycon henni	Eigenmann, 1913	Universidad de Antioquia	6943,0000	-75134,0000	Colombia
CIUA	CIUA853-21	5104B_5104		5104	5104	522[0n]	Chordata	Actinopterygii	Characiformes	Characidae	Brycon	Brycon henni	Brycon henni	Eigenmann, 1913	Universidad de Antioquia	6805,0000	-75138,0000	Colombia
CIUA	CIUA854-21	5123E_5123		5123	5123	522[0n]	Chordata	Actinopterygii	Characiformes	Characidae	Brycon	Brycon henni	Brycon henni	Eigenmann, 1913	Universidad de Antioquia	7008,0000	-75065,0000	Colombia
CIUA	CIUA855-21	5613B_5613		5613	5613	522[0n]	Chordata	Actinopterygii	Characiformes	Characidae	Brycon	Brycon henni	Brycon henni	Eigenmann, 1913	Universidad de Antioquia	7019,0000	-75908,0000	Colombia
CIUA	CIUA856-21	5636A_5636		5636	5636	522[0n]	Chordata	Actinopterygii	Characiformes	Characidae	Brycon	Brycon henni	Brycon henni	Eigenmann, 1913	Universidad de Antioquia	7016,0000	-75885,0000	Colombia
CIUA	CIUA857-21	5636B_5636		5636	5636	522[0n]	Chordata	Actinopterygii	Characiformes	Characidae	Brycon	Brycon henni	Brycon henni	Eigenmann, 1913	Universidad de Antioquia	7016,0000	-75885,0000	Colombia
CIUA	CIUA858-21	5094A_5094		5094	5094	580[n]	Chordata	Actinopterygii	Characiformes	Characidae	Brycon	Brycon henni	Brycon henni	Eigenmann, 1913	Universidad de Antioquia	6774,0000	-75.08	Colombia
CIUA	CIUA859-21	8511_3890		3890	3890	522[0n]	Chordata	Actinopterygii	Characiformes	Characidae	Brycon	Brycon henni	Brycon henni	Eigenmann, 1913	Universidad de Antioquia	4994,0000	-75677,0000	Colombia
CIUA	CIUA860-21	8512_3890		3890	3890	522[0n]	Chordata	Actinopterygii	Characiformes	Characidae	Brycon	Brycon henni	Brycon henni	Eigenmann, 1913	Universidad de Antioquia	4994,0000	-75677,0000	Colombia
CIUA	CIUA861-21	9069_5074		5074	5074	521[0n]	Chordata	Actinopterygii	Characiformes	Characidae	Brycon	Brycon henni	Brycon henni	Eigenmann, 1913	Universidad de Antioquia	6914,0000	-75142,0000	Colombia
CIUA	CIUA862-21	5342A_5342		5342	5342	522[0n]	Chordata	Actinopterygii	Characiformes	Characidae	Brycon	Brycon moorei	Brycon moorei	Steindachner, 1878	Universidad de Antioquia	8101,0000	-74775,0000	Colombia
CIUA	CIUA863-21	5342B_5342		5342	5342	522[0n]	Chordata	Actinopterygii	Characiformes	Characidae	Brycon	Brycon moorei	Brycon moorei	Steindachner, 1878	Universidad de Antioquia	8101,0000	-74775,0000	Colombia
CIUA	CIUA864-21	8393_3955		3955	3955	520[1n]	Chordata	Actinopterygii	Characiformes	Characidae	Hemibrycon	Hemibrycon caucanus	Hemibrycon caucanus	Eigenmann, 1913	Universidad de Antioquia	4998,0000	-75.55	Colombia
CIUA	CIUA865-21	8504_3908		3908	3908	518[1n]	Chordata	Actinopterygii	Characiformes	Characidae	Hemibrycon	Hemibrycon caucanus	Hemibrycon caucanus	Eigenmann, 1913	Universidad de Antioquia	5152,0000	-75832,0000	Colombia
CIUA	CIUA866-21	5455B_5455		5455	5455	522[0n]	Chordata	Actinopterygii	Characiformes	Characidae	Bryconamericus	Bryconamericus caldasi	Bryconamericus caldasi	Román-Valencia, Ruiz-C., Taphorn B. & García-Alzate, 2014	Universidad de Antioquia	4964,0000	-75858,0000	Colombia
CIUA	CIUA867-21	5467A_5467		5467	5467	522[0n]	Chordata	Actinopterygii	Characiformes	Characidae	Bryconamericus	Bryconamericus caldasi	Bryconamericus caldasi	Román-Valencia, Ruiz-C., Taphorn B. & García-Alzate, 2014	Universidad de Antioquia	5033,0000	-75873,0000	Colombia
CIUA	CIUA868-21	5455A_5455		5455	5455	522[0n]	Chordata	Actinopterygii	Characiformes	Characidae	Bryconamericus	Bryconamericus caldasi	Bryconamericus caldasi	Román-Valencia, Ruiz-C., Taphorn B. & García-Alzate, 2014	Universidad de Antioquia	4964,0000	-75858,0000	Colombia
CIUA	CIUA869-21	8546_3933		3933	3933	522[0n]	Chordata	Actinopterygii	Characiformes	Characidae	Hemibrycon	Hemibrycon caucanus	Hemibrycon caucanus	Eigenmann, 1913	Universidad de Antioquia	5089,0000	-75854,0000	Colombia
CIUA	CIUA870-21	7501_2461		2461	2461	518[0n]	Chordata	Actinopterygii	Characiformes	Characidae	Hemibrycon	Hemibrycon caucanus	Hemibrycon caucanus	Eigenmann, 1913	Universidad de Antioquia	6899,0000	-75175,0000	Colombia
CIUA	CIUA871-21	7556_2540		2540	2540	519[0n]	Chordata	Actinopterygii	Characiformes	Characidae	Hemibrycon	Hemibrycon caucanus	Hemibrycon caucanus	Eigenmann, 1913	Universidad de Antioquia	6839,0000	-75.19	Colombia
CIUA	CIUA872-21	8065_3612		3612	3612	520[2n]	Chordata	Actinopterygii	Characiformes	Characidae	Hemibrycon	Hemibrycon caucanus	Hemibrycon caucanus	Eigenmann, 1913	Universidad de Antioquia	6942,0000	-75135,0000	Colombia
CIUA	CIUA873-21	7591_2561		2561	2561	522[0n]	Chordata	Actinopterygii	Characiformes	Characidae	Hemibrycon		Hemibrycon	Günther, 1864	Universidad de Antioquia	6914,0000	-75142,0000	Colombia
CIUA	CIUA874-21	7590_2561		2561	2561	522[0n]	Chordata	Actinopterygii	Characiformes	Characidae	Hemibrycon		Hemibrycon	Günther, 1864	Universidad de Antioquia	6914,0000	-75142,0000	Colombia
CIUA	CIUA875-21	7928_4231		4231	4231	519[0n]	Chordata	Actinopterygii	Characiformes	Characidae	Hemibrycon	Hemibrycon caucanus	Hemibrycon caucanus	Eigenmann, 1913	Universidad de Antioquia	6805,0000	-75138,0000	Colombia
CIUA	CIUA876-21	7592_2561		2561	2561	522[0n]	Chordata	Actinopterygii	Characiformes	Characidae	Hemibrycon		Hemibrycon	Günther, 1864	Universidad de Antioquia	6914,0000	-75142,0000	Colombia
CIUA	CIUA877-21	7419_1935		1935	1935	522[0n]	Chordata	Actinopterygii	Characiformes	Characidae	Hemibrycon	Hemibrycon caucanus	Hemibrycon caucanus	Eigenmann, 1913	Universidad de Antioquia	6889,0000	-75179,0000	Colombia
CIUA	CIUA878-21	7423_1932		1932	1932	521[0n]	Chordata	Actinopterygii	Characiformes	Characidae	Hemibrycon	Hemibrycon caucanus	Hemibrycon caucanus	Eigenmann, 1913	Universidad de Antioquia	6889,0000	-75179,0000	Colombia
CIUA	CIUA879-21	9067_5071		5071	5071	521[0n]	Chordata	Actinopterygii	Characiformes	Characidae	Hemibrycon		Hemibrycon	Günther, 1864	Universidad de Antioquia	6943,0000	-75134,0000	Colombia
CIUA	CIUA880-21	9066_5071		5071	5071	521[0n]	Chordata	Actinopterygii	Characiformes	Characidae	Hemibrycon		Hemibrycon	Günther, 1864	Universidad de Antioquia	6943,0000	-75134,0000	Colombia
CIUA	CIUA881-21	9068_5071		5071	5071	521[0n]	Chordata	Actinopterygii	Characiformes	Characidae	Hemibrycon		Hemibrycon	Günther, 1864	Universidad de Antioquia	6943,0000	-75134,0000	Colombia
CIUA	CIUA882-21	9070_5075		5075	5075	521[0n]	Chordata	Actinopterygii	Characiformes	Characidae	Hemibrycon		Hemibrycon	Günther, 1864	Universidad de Antioquia	6914,0000	-75142,0000	Colombia
CIUA	CIUA883-21	5119C_5119		5119	5119	522[0n]	Chordata	Actinopterygii	Characiformes	Characidae	Hemibrycon		Hemibrycon	Günther, 1864	Universidad de Antioquia	6914,0000	-75142,0000	Colombia
CIUA	CIUA884-21	5119F_5119		5119	5119	522[0n]	Chordata	Actinopterygii	Characiformes	Characidae	Hemibrycon		Hemibrycon	Günther, 1864	Universidad de Antioquia	6914,0000	-75142,0000	Colombia
CIUA	CIUA885-21	5119B_5119		5119	5119	522[0n]	Chordata	Actinopterygii	Characiformes	Characidae	Hemibrycon		Hemibrycon	Günther, 1864	Universidad de Antioquia	6914,0000	-75142,0000	Colombia
CIUA	CIUA886-21	5119A_5119		5119	5119	522[0n]	Chordata	Actinopterygii	Characiformes	Characidae	Hemibrycon		Hemibrycon	Günther, 1864	Universidad de Antioquia	6914,0000	-75142,0000	Colombia
CIUA	CIUA887-21	5119D_5119		5119	5119	522[0n]	Chordata	Actinopterygii	Characiformes	Characidae	Hemibrycon		Hemibrycon	Günther, 1864	Universidad de Antioquia	6914,0000	-75142,0000	Colombia
CIUA	CIUA888-21	5326A_5326		5326	5326	519[0n]	Chordata	Actinopterygii	Characiformes	Characidae	Hemibrycon	Hemibrycon caucanus	Hemibrycon caucanus	Eigenmann, 1913	Universidad de Antioquia	7353,0000	-75091,0000	Colombia
CIUA	CIUA889-21	5326C_5326		5326	5326	519[0n]	Chordata	Actinopterygii	Characiformes	Characidae	Hemibrycon	Hemibrycon caucanus	Hemibrycon caucanus	Eigenmann, 1913	Universidad de Antioquia	7353,0000	-75091,0000	Colombia
CIUA	CIUA890-21	5119E_5119		5119	5119	522[0n]	Chordata	Actinopterygii	Characiformes	Characidae	Hemibrycon		Hemibrycon	Günther, 1864	Universidad de Antioquia	6914,0000	-75142,0000	Colombia
CIUA	CIUA891-21	5119G_5119		5119	5119	522[0n]	Chordata	Actinopterygii	Characiformes	Characidae	Hemibrycon		Hemibrycon	Günther, 1864	Universidad de Antioquia	6914,0000	-75142,0000	Colombia
CIUA	CIUA892-21	7425_1931		1931	1931	521[0n]	Chordata	Actinopterygii	Characiformes	Characidae	Hemibrycon	Hemibrycon caucanus	Hemibrycon caucanus	Eigenmann, 1913	Universidad de Antioquia	6887,0000	-75185,0000	Colombia
CIUA	CIUA893-21	9065_5071		5071	5071	521[0n]	Chordata	Actinopterygii	Characiformes	Characidae	Hemibrycon		Hemibrycon	Günther, 1864	Universidad de Antioquia	6943,0000	-75134,0000	Colombia
CIUA	CIUA894-21	8058_3611		3611	3611	516[0n]	Chordata	Actinopterygii	Characiformes	Characidae	Hemibrycon	Hemibrycon caucanus	Hemibrycon caucanus	Eigenmann, 1913	Universidad de Antioquia	6942,0000	-75135,0000	Colombia
CIUA	CIUA895-21	5326B_5326		5326	5326	519[0n]	Chordata	Actinopterygii	Characiformes	Characidae	Hemibrycon	Hemibrycon caucanus	Hemibrycon caucanus	Eigenmann, 1913	Universidad de Antioquia	7353,0000	-75091,0000	Colombia
CIUA	CIUA896-21	8519_3895		3895	3895	480[0n]	Chordata	Actinopterygii	Characiformes	Characidae	Hemibrycon	Hemibrycon rafaelense	Hemibrycon rafaelense	Román-Valencia & Arcila-Mesa, 2008	Universidad de Antioquia	4989,0000	-75641,0000	Colombia
CIUA	CIUA897-21	8524_3905		3905	3905	518[0n]	Chordata	Actinopterygii	Characiformes	Characidae	Hemibrycon	Hemibrycon boquiae	Hemibrycon boquiae	Eigenmann, 1913	Universidad de Antioquia	5236,0000	-75813,0000	Colombia
CIUA	CIUA898-21	8410_3960		3960	3960	518[1n]	Chordata	Actinopterygii	Characiformes	Characidae	Hemibrycon	Hemibrycon boquiae	Hemibrycon boquiae	Eigenmann, 1913	Universidad de Antioquia	5284,0000	-75748,0000	Colombia
CIUA	CIUA899-21	8313_3805		3805	3805	513[2n]	Chordata	Actinopterygii	Characiformes	Characidae	Hemibrycon	Hemibrycon boquiae	Hemibrycon boquiae	Eigenmann, 1913	Universidad de Antioquia	5182,0000	-75516,0000	Colombia
CIUA	CIUA900-21	8373_3944		3944	3944	518[0n]	Chordata	Actinopterygii	Characiformes	Characidae	Hemibrycon	Hemibrycon boquiae	Hemibrycon boquiae	Eigenmann, 1913	Universidad de Antioquia	5284,0000	-75.75	Colombia
CIUA	CIUA901-21	8390_3965		3965	3965	518[0n]	Chordata	Actinopterygii	Characiformes	Characidae	Hemibrycon	Hemibrycon boquiae	Hemibrycon boquiae	Eigenmann, 1913	Universidad de Antioquia	4939,0000	-75616,0000	Colombia
CIUA	CIUA902-21	8394_3951		3951	3951	518[0n]	Chordata	Actinopterygii	Characiformes	Characidae	Hemibrycon	Hemibrycon boquiae	Hemibrycon boquiae	Eigenmann, 1913	Universidad de Antioquia	5242,0000	-75805,0000	Colombia
CIUA	CIUA903-21	8570_3935		3935	3935	518[0n]	Chordata	Actinopterygii	Characiformes	Characidae	Hemibrycon	Hemibrycon boquiae	Hemibrycon boquiae	Eigenmann, 1913	Universidad de Antioquia	5257,0000	-75717,0000	Colombia
CIUA	CIUA904-21	8395_3951		3951	3951	519[0n]	Chordata	Actinopterygii	Characiformes	Characidae	Hemibrycon	Hemibrycon boquiae	Hemibrycon boquiae	Eigenmann, 1913	Universidad de Antioquia	5242,0000	-75805,0000	Colombia
CIUA	CIUA905-21	5464A_5464		5464	5464	522[0n]	Chordata	Actinopterygii	Characiformes	Characidae	Hemibrycon	Hemibrycon palomae	Hemibrycon palomae	Román-Valencia, García-Alzate, Ruiz-C. & Taphorn, 2010	Universidad de Antioquia	5597,0000	-75836,0000	Colombia
CIUA	CIUA906-21	8510_3892		3892	3892	522[0n]	Chordata	Actinopterygii	Characiformes	Characidae	Hemibrycon	Hemibrycon rafaelense	Hemibrycon rafaelense	Román-Valencia & Arcila-Mesa, 2008	Universidad de Antioquia	4994,0000	-75677,0000	Colombia
CIUA	CIUA907-21	8518_3895		3895	3895	522[0n]	Chordata	Actinopterygii	Characiformes	Characidae	Hemibrycon	Hemibrycon rafaelense	Hemibrycon rafaelense	Román-Valencia & Arcila-Mesa, 2008	Universidad de Antioquia	4989,0000	-75641,0000	Colombia
CIUA	CIUA908-21	8520_3895		3895	3895	522[0n]	Chordata	Actinopterygii	Characiformes	Characidae	Hemibrycon	Hemibrycon rafaelense	Hemibrycon rafaelense	Román-Valencia & Arcila-Mesa, 2008	Universidad de Antioquia	4989,0000	-75641,0000	Colombia
CIUA	CIUA909-21	8509_3892		3892	3892	522[0n]	Chordata	Actinopterygii	Characiformes	Characidae	Hemibrycon	Hemibrycon rafaelense	Hemibrycon rafaelense	Román-Valencia & Arcila-Mesa, 2008	Universidad de Antioquia	4994,0000	-75677,0000	Colombia
CIUA	CIUA910-21	5464B_5464		5464	5464	522[0n]	Chordata	Actinopterygii	Characiformes	Characidae	Hemibrycon	Hemibrycon palomae	Hemibrycon palomae	Román-Valencia, García-Alzate, Ruiz-C. & Taphorn, 2010	Universidad de Antioquia	5597,0000	-75836,0000	Colombia
CIUA	CIUA911-21	5464C_5464		5464	5464	522[0n]	Chordata	Actinopterygii	Characiformes	Characidae	Hemibrycon	Hemibrycon palomae	Hemibrycon palomae	Román-Valencia, García-Alzate, Ruiz-C. & Taphorn, 2010	Universidad de Antioquia	5597,0000	-75836,0000	Colombia
CIUA	CIUA912-21	8382_3975		3975	3975	522[0n]	Chordata	Actinopterygii	Characiformes	Characidae	Hemibrycon	Hemibrycon boquiae	Hemibrycon boquiae	Eigenmann, 1913	Universidad de Antioquia	4994,0000	-75677,0000	Colombia
CIUA	CIUA913-21	8443_3996		3996	3996	519[5n]	Chordata	Actinopterygii	Characiformes	Characidae	Hemibrycon	Hemibrycon boquiae	Hemibrycon boquiae	Eigenmann, 1913	Universidad de Antioquia	5146,0000	-75.83	Colombia
CIUA	CIUA914-21	8425_3983		3983	3983	519[0n]	Chordata	Actinopterygii	Characiformes	Characidae	Hemibrycon	Hemibrycon boquiae	Hemibrycon boquiae	Eigenmann, 1913	Universidad de Antioquia	5091,0000	-75868,0000	Colombia
CIUA	CIUA915-21	8913_4885		4885	4885	520[0n]	Chordata	Actinopterygii	Characiformes	Characidae	Hemibrycon	Hemibrycon antioquiae	Hemibrycon antioquiae	Román-Valencia, Ruiz-C., Taphorn P., Mancera-Rodriguez & García-Alzate, 2013	Universidad de Antioquia	5399,0000	-74.88	Colombia
CIUA	CIUA916-21	8923_4942		4942	4942	522[0n]	Chordata	Actinopterygii	Characiformes	Characidae	Hemibrycon	Hemibrycon antioquiae	Hemibrycon antioquiae	Román-Valencia, Ruiz-C., Taphorn P., Mancera-Rodriguez & García-Alzate, 2013	Universidad de Antioquia	5572,0000	-75074,0000	Colombia
CIUA	CIUA917-21	8925_4942		4942	4942	519[0n]	Chordata	Actinopterygii	Characiformes	Characidae	Hemibrycon	Hemibrycon antioquiae	Hemibrycon antioquiae	Román-Valencia, Ruiz-C., Taphorn P., Mancera-Rodriguez & García-Alzate, 2013	Universidad de Antioquia	5572,0000	-75074,0000	Colombia
CIUA	CIUA918-21	8928_4938		4938	4938	522[0n]	Chordata	Actinopterygii	Characiformes	Characidae	Hemibrycon		Hemibrycon	Günther, 1864	Universidad de Antioquia	5373,0000	-75037,0000	Colombia
CIUA	CIUA919-21	8911_4885		4885	4885	522[0n]	Chordata	Actinopterygii	Characiformes	Characidae	Hemibrycon	Hemibrycon antioquiae	Hemibrycon antioquiae	Román-Valencia, Ruiz-C., Taphorn P., Mancera-Rodriguez & García-Alzate, 2013	Universidad de Antioquia	5399,0000	-74.88	Colombia
CIUA	CIUA920-21	8848_4819		4819	4819	522[0n]	Chordata	Actinopterygii	Characiformes	Characidae	Hemibrycon	Hemibrycon raqueliae	Hemibrycon raqueliae	Román-Valencia & Arcila-Mesa, 2010	Universidad de Antioquia	5331,0000	-75077,0000	Colombia
CIUA	CIUA921-21	8850_4819		4819	4819	494[0n]	Chordata	Actinopterygii	Characiformes	Characidae	Hemibrycon	Hemibrycon raqueliae	Hemibrycon raqueliae	Román-Valencia & Arcila-Mesa, 2010	Universidad de Antioquia	5331,0000	-75077,0000	Colombia
CIUA	CIUA922-21	7490_2286		2286	2286	522[0n]	Chordata	Actinopterygii	Characiformes	Characidae	Hemibrycon		Hemibrycon	Günther, 1864	Universidad de Antioquia	5619,0000	-74923,0000	Colombia
CIUA	CIUA923-21	8924_4942		4942	4942	522[0n]	Chordata	Actinopterygii	Characiformes	Characidae	Hemibrycon	Hemibrycon antioquiae	Hemibrycon antioquiae	Román-Valencia, Ruiz-C., Taphorn P., Mancera-Rodriguez & García-Alzate, 2013	Universidad de Antioquia	5572,0000	-75074,0000	Colombia
CIUA	CIUA924-21	8891_4858		4858	4858	522[0n]	Chordata	Actinopterygii	Characiformes	Characidae	Hemibrycon	Hemibrycon fasciatus	Hemibrycon fasciatus	Román-Valencia, Ruiz-C., Taphorn P., Mancera-Rodriguez & García-Alzate, 2013	Universidad de Antioquia	5519,0000	-75191,0000	Colombia
CIUA	CIUA925-21	5128C_5128		5128	5128	520[0n]	Chordata	Actinopterygii	Characiformes	Characidae	Hemibrycon		Hemibrycon	Günther, 1864	Universidad de Antioquia	6943,0000	-75134,0000	Colombia
CIUA	CIUA926-21	5299A_5299		5299	5299	519[0n]	Chordata	Actinopterygii	Characiformes	Characidae	Hemibrycon	Hemibrycon caucanus	Hemibrycon caucanus	Eigenmann, 1913	Universidad de Antioquia	7358,0000	-75015,0000	Colombia
CIUA	CIUA927-21	5626D_5626		5626	5626	522[0n]	Chordata	Actinopterygii	Characiformes	Characidae	Hemibrycon	Hemibrycon caucanus	Hemibrycon caucanus	Eigenmann, 1913	Universidad de Antioquia	6932,0000	-75841,0000	Colombia
CIUA	CIUA928-21	5626A_5626		5626	5626	522[0n]	Chordata	Actinopterygii	Characiformes	Characidae	Hemibrycon	Hemibrycon caucanus	Hemibrycon caucanus	Eigenmann, 1913	Universidad de Antioquia	6932,0000	-75841,0000	Colombia
CIUA	CIUA929-21	5626B_5626		5626	5626	522[0n]	Chordata	Actinopterygii	Characiformes	Characidae	Hemibrycon	Hemibrycon caucanus	Hemibrycon caucanus	Eigenmann, 1913	Universidad de Antioquia	6932,0000	-75841,0000	Colombia
CIUA	CIUA930-21	5128B_5128		5128	5128	522[0n]	Chordata	Actinopterygii	Characiformes	Characidae	Hemibrycon		Hemibrycon	Günther, 1864	Universidad de Antioquia	6943,0000	-75134,0000	Colombia
CIUA	CIUA931-21	8052_3639		3639	3639	517[0n]	Chordata	Actinopterygii	Characiformes	Characidae	Hemibrycon	Hemibrycon caucanus	Hemibrycon caucanus	Eigenmann, 1913	Universidad de Antioquia	7022,0000	-75058,0000	Colombia
CIUA	CIUA932-21	8070_3788		3788	3788	519[0n]	Chordata	Actinopterygii	Characiformes	Characidae	Hemibrycon	Hemibrycon boquiae	Hemibrycon boquiae	Eigenmann, 1913	Universidad de Antioquia	7052,0000	-75084,0000	Colombia
CIUA	CIUA933-21	5128A_5128		5128	5128	520[0n]	Chordata	Actinopterygii	Characiformes	Characidae	Hemibrycon		Hemibrycon	Günther, 1864	Universidad de Antioquia	6943,0000	-75134,0000	Colombia
CIUA	CIUA934-21	5884G_5884		5884	5884	522[0n]	Chordata	Actinopterygii	Characiformes	Characidae	Argopleura	Argopleura magdalenensis	Argopleura magdalenensis	Eigenmann, 1913	Universidad de Antioquia	7203,0000	-75573,0000	Colombia
CIUA	CIUA935-21	7485_2281		2281	2281	522[0n]	Chordata	Actinopterygii	Characiformes	Characidae	Argopleura	Argopleura magdalenensis	Argopleura magdalenensis	Eigenmann, 1913	Universidad de Antioquia	5669,0000	-74792,0000	Colombia
CIUA	CIUA936-21	5884E_5884		5884	5884	522[0n]	Chordata	Actinopterygii	Characiformes	Characidae	Argopleura	Argopleura magdalenensis	Argopleura magdalenensis	Eigenmann, 1913	Universidad de Antioquia	7203,0000	-75573,0000	Colombia
CIUA	CIUA937-21	8552_3912		3912	3912	522[0n]	Chordata	Actinopterygii	Characiformes	Characidae	Argopleura	Argopleura magdalenensis	Argopleura magdalenensis	Eigenmann, 1913	Universidad de Antioquia	4958,0000	-75856,0000	Colombia
CIUA	CIUA938-21	8543_3931		3931	3931	522[0n]	Chordata	Actinopterygii	Characiformes	Characidae	Argopleura	Argopleura magdalenensis	Argopleura magdalenensis	Eigenmann, 1913	Universidad de Antioquia	5089,0000	-75854,0000	Colombia
CIUA	CIUA939-21	8892_4859		4859	4859	522[0n]	Chordata	Actinopterygii	Characiformes	Characidae	Argopleura	Argopleura magdalenensis	Argopleura magdalenensis	Eigenmann, 1913	Universidad de Antioquia	5519,0000	-75191,0000	Colombia
CIUA	CIUA940-21	8931_4907		4907	4907	522[0n]	Chordata	Actinopterygii	Characiformes	Characidae	Argopleura	Argopleura magdalenensis	Argopleura magdalenensis	Eigenmann, 1913	Universidad de Antioquia	5567,0000	-75113,0000	Colombia
CIUA	CIUA941-21	8902_4876		4876	4876	522[0n]	Chordata	Actinopterygii	Characiformes	Characidae	Argopleura	Argopleura magdalenensis	Argopleura magdalenensis	Eigenmann, 1913	Universidad de Antioquia	5541,0000	-75132,0000	Colombia
CIUA	CIUA942-21	5457A_5457		5457	5457	522[0n]	Chordata	Actinopterygii	Characiformes	Characidae	Gephyrocharax	Gephyrocharax melanocheir	Gephyrocharax melanocheir	Eigenmann, 1912	Universidad de Antioquia	5033,0000	-75873,0000	Colombia
CIUA	CIUA943-21	8869_4847		4847	4847	475[0n]	Chordata	Actinopterygii	Characiformes	Characidae	Creagrutus	Creagrutus affinis	Creagrutus affinis	Steindachner, 1880	Universidad de Antioquia	5501,0000	-74687,0000	Colombia
CIUA	CIUA944-21	8870_4847		4847	4847	475[0n]	Chordata	Actinopterygii	Characiformes	Characidae	Creagrutus	Creagrutus affinis	Creagrutus affinis	Steindachner, 1880	Universidad de Antioquia	5501,0000	-74687,0000	Colombia
CIUA	CIUA945-21	8935_4892		4892	4892	522[0n]	Chordata	Actinopterygii	Characiformes	Characidae	Creagrutus	Creagrutus brevipinnis	Creagrutus brevipinnis	Eigenmann, 1913	Universidad de Antioquia	5349,0000	-74845,0000	Colombia
CIUA	CIUA946-21	8458_4245		4245	4245	520[0n]	Chordata	Actinopterygii	Characiformes	Characidae	Creagrutus	Creagrutus brevipinnis	Creagrutus brevipinnis	Eigenmann, 1913	Universidad de Antioquia	5146,0000	-75.83	Colombia
CIUA	CIUA947-21	8548_3911		3911	3911	520[0n]	Chordata	Actinopterygii	Characiformes	Characidae	Creagrutus	Creagrutus brevipinnis	Creagrutus brevipinnis	Eigenmann, 1913	Universidad de Antioquia	4958,0000	-75856,0000	Colombia
CIUA	CIUA948-21	8433_3981		3981	3981	522[0n]	Chordata	Actinopterygii	Characiformes	Characidae	Creagrutus	Creagrutus brevipinnis	Creagrutus brevipinnis	Eigenmann, 1913	Universidad de Antioquia	5091,0000	-75868,0000	Colombia
CIUA	CIUA949-21	8539_3926		3926	3926	522[0n]	Chordata	Actinopterygii	Characiformes	Characidae	Creagrutus	Creagrutus brevipinnis	Creagrutus brevipinnis	Eigenmann, 1913	Universidad de Antioquia	5089,0000	-75854,0000	Colombia
CIUA	CIUA950-21	8506_3921		3921	3921	522[0n]	Chordata	Actinopterygii	Characiformes	Characidae	Creagrutus	Creagrutus brevipinnis	Creagrutus brevipinnis	Eigenmann, 1913	Universidad de Antioquia	5152,0000	-75832,0000	Colombia
CIUA	CIUA951-21	8505_3921		3921	3921	522[0n]	Chordata	Actinopterygii	Characiformes	Characidae	Creagrutus	Creagrutus brevipinnis	Creagrutus brevipinnis	Eigenmann, 1913	Universidad de Antioquia	5152,0000	-75832,0000	Colombia
CIUA	CIUA952-21	7487_2283		2283	2283	522[0n]	Chordata	Actinopterygii	Characiformes	Characidae	Creagrutus	Creagrutus affinis	Creagrutus affinis	Steindachner, 1880	Universidad de Antioquia	5669,0000	-74792,0000	Colombia
CIUA	CIUA953-21	8202_3657		3657	3657	522[0n]	Chordata	Actinopterygii	Characiformes	Characidae	Creagrutus	Creagrutus magdalenae	Creagrutus magdalenae	Eigenmann, 1913	Universidad de Antioquia	6497,0000	-74398,0000	Colombia
CIUA	CIUA954-21	8210_3657		3657	3657	522[0n]	Chordata	Actinopterygii	Characiformes	Characidae	Creagrutus	Creagrutus magdalenae	Creagrutus magdalenae	Eigenmann, 1913	Universidad de Antioquia	6497,0000	-74398,0000	Colombia
CIUA	CIUA955-21	8208_3657		3657	3657	522[0n]	Chordata	Actinopterygii	Characiformes	Characidae	Creagrutus	Creagrutus magdalenae	Creagrutus magdalenae	Eigenmann, 1913	Universidad de Antioquia	6497,0000	-74398,0000	Colombia
CIUA	CIUA956-21	8212_3657		3657	3657	522[0n]	Chordata	Actinopterygii	Characiformes	Characidae	Creagrutus	Creagrutus magdalenae	Creagrutus magdalenae	Eigenmann, 1913	Universidad de Antioquia	6497,0000	-74398,0000	Colombia
CIUA	CIUA957-21	8072_3646		3646	3646	522[0n]	Chordata	Actinopterygii	Characiformes	Characidae	Creagrutus	Creagrutus brevipinnis	Creagrutus brevipinnis	Eigenmann, 1913	Universidad de Antioquia	7052,0000	-75084,0000	Colombia
CIUA	CIUA958-21	8206_3657		3657	3657	522[0n]	Chordata	Actinopterygii	Characiformes	Characidae	Creagrutus	Creagrutus magdalenae	Creagrutus magdalenae	Eigenmann, 1913	Universidad de Antioquia	6497,0000	-74398,0000	Colombia
CIUA	CIUA959-21	8207_3657		3657	3657	522[0n]	Chordata	Actinopterygii	Characiformes	Characidae	Creagrutus	Creagrutus magdalenae	Creagrutus magdalenae	Eigenmann, 1913	Universidad de Antioquia	6497,0000	-74398,0000	Colombia
CIUA	CIUA960-21	8203_3657		3657	3657	522[0n]	Chordata	Actinopterygii	Characiformes	Characidae	Creagrutus	Creagrutus magdalenae	Creagrutus magdalenae	Eigenmann, 1913	Universidad de Antioquia	6497,0000	-74398,0000	Colombia
CIUA	CIUA961-21	8205_3657		3657	3657	522[0n]	Chordata	Actinopterygii	Characiformes	Characidae	Creagrutus	Creagrutus magdalenae	Creagrutus magdalenae	Eigenmann, 1913	Universidad de Antioquia	6497,0000	-74398,0000	Colombia
CIUA	CIUA962-21	8200_3657		3657	3657	499[0n]	Chordata	Actinopterygii	Characiformes	Characidae	Creagrutus	Creagrutus magdalenae	Creagrutus magdalenae	Eigenmann, 1913	Universidad de Antioquia	6497,0000	-74398,0000	Colombia
CIUA	CIUA963-21	5298B_5298		5298	5298	489[0n]	Chordata	Actinopterygii	Characiformes	Characidae	Creagrutus		Creagrutus	Günther, 1864	Universidad de Antioquia	7358,0000	-75015,0000	Colombia
CIUA	CIUA964-21	7494_2290		2290	2290	522[0n]	Chordata	Actinopterygii	Characiformes	Characidae	Creagrutus	Creagrutus magdalenae	Creagrutus magdalenae	Eigenmann, 1913	Universidad de Antioquia	5639,0000	-74858,0000	Colombia
CIUA	CIUA965-21	8929_4908		4908	4908	522[0n]	Chordata	Actinopterygii	Characiformes	Characidae	Creagrutus	Creagrutus magdalenae	Creagrutus magdalenae	Eigenmann, 1913	Universidad de Antioquia	5567,0000	-75113,0000	Colombia
CIUA	CIUA966-21	5307A_5307		5307	5307	519[0n]	Chordata	Actinopterygii	Characiformes	Characidae	Creagrutus	Creagrutus caucanus	Creagrutus caucanus	Eigenmann, 1913	Universidad de Antioquia	7302,0000	-75.07	Colombia
CIUA	CIUA967-21	5321D_5321		5321	5321	520[0n]	Chordata	Actinopterygii	Characiformes	Characidae	Creagrutus	Creagrutus caucanus	Creagrutus caucanus	Eigenmann, 1913	Universidad de Antioquia	7353,0000	-75091,0000	Colombia
CIUA	CIUA968-21	5434B_5434		5434	5434	522[0n]	Chordata	Actinopterygii	Characiformes	Characidae	Carlastyanax	Carlastyanax aurocaudatus	Carlastyanax aurocaudatus	Eigenmann, 1913	Universidad de Antioquia	4618,0000	-75758,0000	Colombia
CIUA	CIUA969-21	5439A_5439		5439	5439	522[0n]	Chordata	Actinopterygii	Characiformes	Characidae	Carlastyanax	Carlastyanax aurocaudatus	Carlastyanax aurocaudatus	Eigenmann, 1913	Universidad de Antioquia	4698,0000	-75774,0000	Colombia
CIUA	CIUA970-21	5297D_5297		5297	5297	503[0n]	Chordata	Actinopterygii	Characiformes	Characidae	Psalidodon	Psalidodon fasciatus	Psalidodon fasciatus	Cuvier, 1819	Universidad de Antioquia	7358,0000	-75015,0000	Colombia
CIUA	CIUA971-21	5297E_5297		5297	5297	503[0n]	Chordata	Actinopterygii	Characiformes	Characidae	Psalidodon	Psalidodon fasciatus	Psalidodon fasciatus	Cuvier, 1819	Universidad de Antioquia	7358,0000	-75015,0000	Colombia
CIUA	CIUA972-21	7483_2279		2279	2279	520[0n]	Chordata	Actinopterygii	Characiformes	Characidae	Astyanax	Astyanax magdalenae	Astyanax magdalenae	Eigenmann & Henn, 1916	Universidad de Antioquia	5669,0000	-74792,0000	Colombia
CIUA	CIUA973-21	8840_4815		4815	4815	520[0n]	Chordata	Actinopterygii	Characiformes	Characidae	Psalidodon	Psalidodon fasciatus	Psalidodon fasciatus	Cuvier, 1819	Universidad de Antioquia	5498,0000	-74903,0000	Colombia
CIUA	CIUA974-21	5297C_5297		5297	5297	522[0n]	Chordata	Actinopterygii	Characiformes	Characidae	Psalidodon	Psalidodon fasciatus	Psalidodon fasciatus	Cuvier, 1819	Universidad de Antioquia	7358,0000	-75015,0000	Colombia
CIUA	CIUA975-21	5297A_5297		5297	5297	522[0n]	Chordata	Actinopterygii	Characiformes	Characidae	Psalidodon	Psalidodon fasciatus	Psalidodon fasciatus	Cuvier, 1819	Universidad de Antioquia	7358,0000	-75015,0000	Colombia
CIUA	CIUA976-21	5297B_5297		5297	5297	522[0n]	Chordata	Actinopterygii	Characiformes	Characidae	Psalidodon	Psalidodon fasciatus	Psalidodon fasciatus	Cuvier, 1819	Universidad de Antioquia	7358,0000	-75015,0000	Colombia
CIUA	CIUA977-21	8209_3656		3656	3656	522[0n]	Chordata	Actinopterygii	Characiformes	Characidae	Psalidodon	Psalidodon fasciatus	Psalidodon fasciatus	Cuvier, 1819	Universidad de Antioquia	6497,0000	-74398,0000	Colombia
CIUA	CIUA978-21	5085B_5085		5085	5085	580[n]	Chordata	Actinopterygii	Characiformes	Characidae	Astyanax	Astyanax microlepis	Astyanax microlepis	Eigenmann, 1913	Universidad de Antioquia	6756,0000	-75.12	Colombia
CIUA	CIUA979-21	5085C_5085		5085	5085	522[0n]	Chordata	Actinopterygii	Characiformes	Characidae	Astyanax	Astyanax microlepis	Astyanax microlepis	Eigenmann, 1913	Universidad de Antioquia	6756,0000	-75.12	Colombia
CIUA	CIUA980-21	8374_3944		3944	3944	517[0n]	Chordata	Actinopterygii	Characiformes	Characidae	Hemibrycon	Hemibrycon boquiae	Hemibrycon boquiae	Eigenmann, 1913	Universidad de Antioquia	5284,0000	-75.75	Colombia
CIUA	CIUA981-21	5085A_5085		5085	5085	517[0n]	Chordata	Actinopterygii	Characiformes	Characidae	Astyanax	Astyanax microlepis	Astyanax microlepis	Eigenmann, 1913	Universidad de Antioquia	6756,0000	-75.12	Colombia
CIUA	CIUA982-21	5095A_5095		5095	5095	580[n]	Chordata	Actinopterygii	Characiformes	Characidae	Astyanax	Astyanax microlepis	Astyanax microlepis	Eigenmann, 1913	Universidad de Antioquia	6.78	-75086,0000	Colombia
CIUA	CIUA983-21	5095B_5095		5095	5095	522[0n]	Chordata	Actinopterygii	Characiformes	Characidae	Astyanax	Astyanax microlepis	Astyanax microlepis	Eigenmann, 1913	Universidad de Antioquia	6.78	-75086,0000	Colombia
CIUA	CIUA984-21	8643_4327		4327	4327	514[0n]	Chordata	Actinopterygii	Characiformes	Characidae	Astyanax		Astyanax	S. F. Baird & Girard, 1854	Universidad de Antioquia	6773,0000	-76792,0000	Colombia
CIUA	CIUA985-21	8644_4327		4327	4327	514[0n]	Chordata	Actinopterygii	Characiformes	Characidae	Astyanax		Astyanax	S. F. Baird & Girard, 1854	Universidad de Antioquia	6773,0000	-76792,0000	Colombia
CIUA	CIUA986-21	8857_4822		4822	4822	498[0n]	Chordata	Actinopterygii	Characiformes	Characidae	Astyanax	Astyanax magdalenae	Astyanax magdalenae	Eigenmann & Henn, 1916	Universidad de Antioquia	5501,0000	-74687,0000	Colombia
CIUA	CIUA987-21	7782_4027		4027	4027	522[0n]	Chordata	Actinopterygii	Characiformes	Characidae	Astyanax	Astyanax magdalenae	Astyanax magdalenae	Eigenmann & Henn, 1916	Universidad de Antioquia	6508,0000	-74398,0000	Colombia
CIUA	CIUA988-21	8858_4822		4822	4822	522[0n]	Chordata	Actinopterygii	Characiformes	Characidae	Astyanax	Astyanax magdalenae	Astyanax magdalenae	Eigenmann & Henn, 1916	Universidad de Antioquia	5501,0000	-74687,0000	Colombia
CIUA	CIUA989-21	8199_3653		3653	3653	522[0n]	Chordata	Actinopterygii	Characiformes	Characidae	Astyanax	Astyanax gisleni	Astyanax gisleni	Dahl, 1943	Universidad de Antioquia	6497,0000	-74398,0000	Colombia
CIUA	CIUA990-21	6121_6121		6121	6121	522[0n]	Chordata	Actinopterygii	Characiformes	Characidae	Astyanax	Astyanax magdalenae	Astyanax magdalenae	Eigenmann & Henn, 1916	Universidad de Antioquia	8897,0000	-74478,0000	Colombia
CIUA	CIUA991-21	6461C_6461		6461	6461	501[3n]	Chordata	Actinopterygii	Characiformes	Prochilodontidae	Prochilodus	Prochilodus magdalenae	Prochilodus magdalenae	Steindachner, 1879	Universidad de Antioquia	7177,0000	-75611,0000	Colombia
CIUA	CIUA992-21	8139_3498		3498	3498	196[0n]	Chordata	Actinopterygii	Characiformes	Prochilodontidae	Prochilodus	Prochilodus magdalenae	Prochilodus magdalenae	Steindachner, 1879	Universidad de Antioquia	6497,0000	-74398,0000	Colombia
CIUA	CIUA993-21	7602_2623		2623	2623	522[0n]	Chordata	Actinopterygii	Characiformes	Prochilodontidae	Prochilodus	Prochilodus magdalenae	Prochilodus magdalenae	Steindachner, 1879	Universidad de Antioquia	7026,0000	-75055,0000	Colombia
CIUA	CIUA994-21	8138_3498		3498	3498	522[0n]	Chordata	Actinopterygii	Characiformes	Prochilodontidae	Prochilodus	Prochilodus magdalenae	Prochilodus magdalenae	Steindachner, 1879	Universidad de Antioquia	6497,0000	-74398,0000	Colombia
CIUA	CIUA995-21	8141_3498		3498	3498	522[0n]	Chordata	Actinopterygii	Characiformes	Prochilodontidae	Prochilodus	Prochilodus magdalenae	Prochilodus magdalenae	Steindachner, 1879	Universidad de Antioquia	6497,0000	-74398,0000	Colombia
CIUA	CIUA996-21	8218_3664		3664	3664	522[0n]	Chordata	Actinopterygii	Characiformes	Prochilodontidae	Prochilodus	Prochilodus magdalenae	Prochilodus magdalenae	Steindachner, 1879	Universidad de Antioquia	7163,0000	-73551,0000	Colombia
CIUA	CIUA997-21	8214_3664		3664	3664	522[0n]	Chordata	Actinopterygii	Characiformes	Prochilodontidae	Prochilodus	Prochilodus magdalenae	Prochilodus magdalenae	Steindachner, 1879	Universidad de Antioquia	7163,0000	-73551,0000	Colombia
CIUA	CIUA998-21	8217_3664		3664	3664	522[0n]	Chordata	Actinopterygii	Characiformes	Prochilodontidae	Prochilodus	Prochilodus magdalenae	Prochilodus magdalenae	Steindachner, 1879	Universidad de Antioquia	7163,0000	-73551,0000	Colombia
CIUA	CIUA999-21	8185_3499		3499	3499	522[0n]	Chordata	Actinopterygii	Characiformes	Prochilodontidae	Prochilodus	Prochilodus magdalenae	Prochilodus magdalenae	Steindachner, 1879	Universidad de Antioquia	6497,0000	-74398,0000	Colombia
CIUA	CIUA1000-21	8181_3499		3499	3499	522[0n]	Chordata	Actinopterygii	Characiformes	Prochilodontidae	Prochilodus	Prochilodus magdalenae	Prochilodus magdalenae	Steindachner, 1879	Universidad de Antioquia	6497,0000	-74398,0000	Colombia
CIUA	CIUA1001-21	8163_3498		3498	3498	522[0n]	Chordata	Actinopterygii	Characiformes	Prochilodontidae	Prochilodus	Prochilodus magdalenae	Prochilodus magdalenae	Steindachner, 1879	Universidad de Antioquia	6497,0000	-74398,0000	Colombia
CIUA	CIUA1002-21	8133_3498		3498	3498	522[0n]	Chordata	Actinopterygii	Characiformes	Prochilodontidae	Prochilodus	Prochilodus magdalenae	Prochilodus magdalenae	Steindachner, 1879	Universidad de Antioquia	6497,0000	-74398,0000	Colombia
CIUA	CIUA1003-21	6567B_6567		6567	6567	522[0n]	Chordata	Actinopterygii	Characiformes	Prochilodontidae	Prochilodus	Prochilodus magdalenae	Prochilodus magdalenae	Steindachner, 1879	Universidad de Antioquia	8701,0000	-74466,0000	Colombia
CIUA	CIUA1004-21	6567A_6567		6567	6567	522[0n]	Chordata	Actinopterygii	Characiformes	Prochilodontidae	Prochilodus	Prochilodus magdalenae	Prochilodus magdalenae	Steindachner, 1879	Universidad de Antioquia	8701,0000	-74466,0000	Colombia
CIUA	CIUA1005-21	6494D_6494		6494	6494	522[0n]	Chordata	Actinopterygii	Characiformes	Prochilodontidae	Prochilodus	Prochilodus magdalenae	Prochilodus magdalenae	Steindachner, 1879	Universidad de Antioquia	8735,0000	-74465,0000	Colombia
CIUA	CIUA1006-21	6461B_6461		6461	6461	522[0n]	Chordata	Actinopterygii	Characiformes	Prochilodontidae	Prochilodus	Prochilodus magdalenae	Prochilodus magdalenae	Steindachner, 1879	Universidad de Antioquia	7177,0000	-75611,0000	Colombia
CIUA	CIUA1007-21	6461A_6461		6461	6461	522[0n]	Chordata	Actinopterygii	Characiformes	Prochilodontidae	Prochilodus	Prochilodus magdalenae	Prochilodus magdalenae	Steindachner, 1879	Universidad de Antioquia	7177,0000	-75611,0000	Colombia
CIUA	CIUA1008-21	6407B_6407		6407	6407	522[0n]	Chordata	Actinopterygii	Characiformes	Prochilodontidae	Prochilodus	Prochilodus magdalenae	Prochilodus magdalenae	Steindachner, 1879	Universidad de Antioquia	8735,0000	-74465,0000	Colombia
CIUA	CIUA1009-21	6392B_6392		6392	6392	522[0n]	Chordata	Actinopterygii	Characiformes	Prochilodontidae	Prochilodus	Prochilodus magdalenae	Prochilodus magdalenae	Steindachner, 1879	Universidad de Antioquia	5.97	-75844,0000	Colombia
CIUA	CIUA1010-21	6407A_6407		6407	6407	522[0n]	Chordata	Actinopterygii	Characiformes	Prochilodontidae	Prochilodus	Prochilodus magdalenae	Prochilodus magdalenae	Steindachner, 1879	Universidad de Antioquia	8735,0000	-74465,0000	Colombia
CIUA	CIUA1011-21	6494E_6494		6494	6494	522[0n]	Chordata	Actinopterygii	Characiformes	Prochilodontidae	Prochilodus	Prochilodus magdalenae	Prochilodus magdalenae	Steindachner, 1879	Universidad de Antioquia	8735,0000	-74465,0000	Colombia
CIUA	CIUA1012-21	5120B_5120		5120	5120	522[0n]	Chordata	Actinopterygii	Characiformes	Prochilodontidae	Prochilodus	Prochilodus magdalenae	Prochilodus magdalenae	Steindachner, 1879	Universidad de Antioquia	7022,0000	-75058,0000	Colombia
CIUA	CIUA1013-21	5120A_5120		5120	5120	522[0n]	Chordata	Actinopterygii	Characiformes	Prochilodontidae	Prochilodus	Prochilodus magdalenae	Prochilodus magdalenae	Steindachner, 1879	Universidad de Antioquia	7022,0000	-75058,0000	Colombia
CIUA	CIUA1014-21	8591_4272		4272	4272	522[0n]	Chordata	Actinopterygii	Characiformes	Prochilodontidae	Prochilodus	Prochilodus magdalenae	Prochilodus magdalenae	Steindachner, 1879	Universidad de Antioquia	6491,0000	-74405,0000	Colombia
CIUA	CIUA1015-21	8880_4855		4855	4855	522[0n]	Chordata	Actinopterygii	Characiformes	Prochilodontidae	Prochilodus	Prochilodus magdalenae	Prochilodus magdalenae	Steindachner, 1879	Universidad de Antioquia	5409,0000	-74693,0000	Colombia
CIUA	CIUA1016-21	5120C_5120		5120	5120	522[0n]	Chordata	Actinopterygii	Characiformes	Prochilodontidae	Prochilodus	Prochilodus magdalenae	Prochilodus magdalenae	Steindachner, 1879	Universidad de Antioquia	7022,0000	-75058,0000	Colombia
CIUA	CIUA1017-21	8860_4820		4820	4820	522[0n]	Chordata	Actinopterygii	Characiformes	Prochilodontidae	Prochilodus	Prochilodus magdalenae	Prochilodus magdalenae	Steindachner, 1879	Universidad de Antioquia	5501,0000	-74687,0000	Colombia
CIUA	CIUA1018-21	5136B_5136		5136	5136	522[0n]	Chordata	Actinopterygii	Characiformes	Prochilodontidae	Prochilodus	Prochilodus magdalenae	Prochilodus magdalenae	Steindachner, 1879	Universidad de Antioquia	6.96	-75099,0000	Colombia
CIUA	CIUA1019-21	5942G_5942		5942	5942	522[0n]	Chordata	Actinopterygii	Characiformes	Acestrorhynchidae	Gilbertolus	Gilbertolus alatus	Gilbertolus alatus	Steindachner, 1878	Universidad de Antioquia	8701,0000	-74466,0000	Colombia
CIUA	CIUA1020-21	7780_4025		4025	4025	522[0n]	Chordata	Actinopterygii	Characiformes	Anostomidae	Megaleporinus	Megaleporinus muyscorum	Megaleporinus muyscorum	Steindachner, 1900	Universidad de Antioquia	6508,0000	-74398,0000	Colombia
CIUA	CIUA1021-21	8145_3497		3497	3497	522[0n]	Chordata	Actinopterygii	Characiformes	Anostomidae	Megaleporinus	Megaleporinus muyscorum	Megaleporinus muyscorum	Steindachner, 1900	Universidad de Antioquia	6497,0000	-74398,0000	Colombia
CIUA	CIUA1022-21	8582_4271		4271	4271	522[0n]	Chordata	Actinopterygii	Characiformes	Anostomidae	Megaleporinus	Megaleporinus muyscorum	Megaleporinus muyscorum	Steindachner, 1900	Universidad de Antioquia	6491,0000	-74405,0000	Colombia
CIUA	CIUA1023-21	8583_4271		4271	4271	522[0n]	Chordata	Actinopterygii	Characiformes	Anostomidae	Megaleporinus	Megaleporinus muyscorum	Megaleporinus muyscorum	Steindachner, 1900	Universidad de Antioquia	6491,0000	-74405,0000	Colombia
CIUA	CIUA1024-21	8045_3645		3645	3645	522[0n]	Chordata	Actinopterygii	Characiformes	Parodontidae	Parodon	Parodon magdalenensis	Parodon magdalenensis	Londoño-Burbano, Román-Valencia & Taphorn, 2011	Universidad de Antioquia	6838,0000	-75176,0000	Colombia
CIUA	CIUA1025-21	7672_2954		2954	2954	522[0n]	Chordata	Actinopterygii	Characiformes	Parodontidae	Parodon	Parodon suborbitalis	Parodon suborbitalis	Valenciennes, 1850	Universidad de Antioquia	6838,0000	-75176,0000	Colombia
CIUA	CIUA1026-21	5115_5115		5115	5115	522[0n]	Chordata	Actinopterygii	Characiformes	Parodontidae	Parodon	Parodon magdalenensis	Parodon magdalenensis	Londoño-Burbano, Román-Valencia & Taphorn, 2011	Universidad de Antioquia	6919,0000	-75151,0000	Colombia
CIUA	CIUA1027-21	7670_2970		2970	2970	522[0n]	Chordata	Actinopterygii	Characiformes	Parodontidae	Parodon	Parodon suborbitalis	Parodon suborbitalis	Valenciennes, 1850	Universidad de Antioquia	6838,0000	-75176,0000	Colombia
CIUA	CIUA1028-21	9019_5056		5056	5056	499[0n]	Chordata	Actinopterygii	Characiformes	Parodontidae	Parodon	Parodon magdalenensis	Parodon magdalenensis	Londoño-Burbano, Román-Valencia & Taphorn, 2011	Universidad de Antioquia	6839,0000	-75.19	Colombia
CIUA	CIUA1029-21	7671_2973		2973	2973	522[0n]	Chordata	Actinopterygii	Characiformes	Parodontidae	Parodon	Parodon suborbitalis	Parodon suborbitalis	Valenciennes, 1850	Universidad de Antioquia	6838,0000	-75176,0000	Colombia
CIUA	CIUA1030-21	8041_3645		3645	3645	522[0n]	Chordata	Actinopterygii	Characiformes	Parodontidae	Parodon	Parodon magdalenensis	Parodon magdalenensis	Londoño-Burbano, Román-Valencia & Taphorn, 2011	Universidad de Antioquia	6838,0000	-75176,0000	Colombia
CIUA	CIUA1031-21	8049_3600		3600	3600	522[0n]	Chordata	Actinopterygii	Characiformes	Parodontidae	Parodon	Parodon magdalenensis	Parodon magdalenensis	Londoño-Burbano, Román-Valencia & Taphorn, 2011	Universidad de Antioquia	6.85	-75183,0000	Colombia
CIUA	CIUA1032-21	8060_3616		3616	3616	522[0n]	Chordata	Actinopterygii	Characiformes	Parodontidae	Parodon	Parodon magdalenensis	Parodon magdalenensis	Londoño-Burbano, Román-Valencia & Taphorn, 2011	Universidad de Antioquia	6942,0000	-75135,0000	Colombia
CIUA	CIUA1033-21	8879_4849		4849	4849	522[0n]	Chordata	Actinopterygii	Characiformes	Parodontidae	Parodon	Parodon magdalenensis	Parodon magdalenensis	Londoño-Burbano, Román-Valencia & Taphorn, 2011	Universidad de Antioquia	5409,0000	-74693,0000	Colombia
CIUA	CIUA1034-21	9016_5055		5055	5055	522[0n]	Chordata	Actinopterygii	Characiformes	Parodontidae	Parodon	Parodon magdalenensis	Parodon magdalenensis	Londoño-Burbano, Román-Valencia & Taphorn, 2011	Universidad de Antioquia	6838,0000	-75176,0000	Colombia
CIUA	CIUA1035-21	9020_5056		5056	5056	522[0n]	Chordata	Actinopterygii	Characiformes	Parodontidae	Parodon	Parodon magdalenensis	Parodon magdalenensis	Londoño-Burbano, Román-Valencia & Taphorn, 2011	Universidad de Antioquia	6839,0000	-75.19	Colombia
CIUA	CIUA1036-21	9018_5055		5055	5055	522[0n]	Chordata	Actinopterygii	Characiformes	Parodontidae	Parodon	Parodon magdalenensis	Parodon magdalenensis	Londoño-Burbano, Román-Valencia & Taphorn, 2011	Universidad de Antioquia	6838,0000	-75176,0000	Colombia
CIUA	CIUA1037-21	9017_5055		5055	5055	522[0n]	Chordata	Actinopterygii	Characiformes	Parodontidae	Parodon	Parodon magdalenensis	Parodon magdalenensis	Londoño-Burbano, Román-Valencia & Taphorn, 2011	Universidad de Antioquia	6838,0000	-75176,0000	Colombia
CIUA	CIUA1038-21	9021_5056		5056	5056	522[0n]	Chordata	Actinopterygii	Characiformes	Parodontidae	Parodon	Parodon magdalenensis	Parodon magdalenensis	Londoño-Burbano, Román-Valencia & Taphorn, 2011	Universidad de Antioquia	6839,0000	-75.19	Colombia
CIUA	CIUA1039-21	8839_4818		4818	4818	580[n]	Chordata	Actinopterygii	Characiformes	Parodontidae	Saccodon	Saccodon dariensis	Saccodon dariensis	Meek & Hildebrand, 1913	Universidad de Antioquia	5331,0000	-75077,0000	Colombia
CIUA	CIUA1040-21	8845_4818		4818	4818	522[0n]	Chordata	Actinopterygii	Characiformes	Parodontidae	Saccodon	Saccodon dariensis	Saccodon dariensis	Meek & Hildebrand, 1913	Universidad de Antioquia	5331,0000	-75077,0000	Colombia
CIUA	CIUA1041-21	8927_4936		4936	4936	522[0n]	Chordata	Actinopterygii	Characiformes	Parodontidae	Saccodon	Saccodon dariensis	Saccodon dariensis	Meek & Hildebrand, 1913	Universidad de Antioquia	5373,0000	-75037,0000	Colombia
CIUA	CIUA1042-21	8844_4818		4818	4818	522[0n]	Chordata	Actinopterygii	Characiformes	Parodontidae	Saccodon	Saccodon dariensis	Saccodon dariensis	Meek & Hildebrand, 1913	Universidad de Antioquia	5331,0000	-75077,0000	Colombia
CIUA	CIUA1043-21	5314C_5314		5314	5314	492[0n]	Chordata	Actinopterygii	Characiformes	Parodontidae	Saccodon	Saccodon dariensis	Saccodon dariensis	Meek & Hildebrand, 1913	Universidad de Antioquia	7353,0000	-75.13	Colombia
CIUA	CIUA1044-21	5314D_5314		5314	5314	580[n]	Chordata	Actinopterygii	Characiformes	Parodontidae	Saccodon	Saccodon dariensis	Saccodon dariensis	Meek & Hildebrand, 1913	Universidad de Antioquia	7353,0000	-75.13	Colombia
CIUA	CIUA1045-21	5323B_5323		5323	5323	498[0n]	Chordata	Actinopterygii	Characiformes	Parodontidae	Saccodon	Saccodon dariensis	Saccodon dariensis	Meek & Hildebrand, 1913	Universidad de Antioquia	7353,0000	-75091,0000	Colombia
CIUA	CIUA1046-21	5314B_5314		5314	5314	520[0n]	Chordata	Actinopterygii	Characiformes	Parodontidae	Saccodon	Saccodon dariensis	Saccodon dariensis	Meek & Hildebrand, 1913	Universidad de Antioquia	7353,0000	-75.13	Colombia
CIUA	CIUA1047-21	5314E_5314		5314	5314	520[0n]	Chordata	Actinopterygii	Characiformes	Parodontidae	Saccodon	Saccodon dariensis	Saccodon dariensis	Meek & Hildebrand, 1913	Universidad de Antioquia	7353,0000	-75.13	Colombia
CIUA	CIUA1048-21	5323A_5323		5323	5323	520[0n]	Chordata	Actinopterygii	Characiformes	Parodontidae	Saccodon	Saccodon dariensis	Saccodon dariensis	Meek & Hildebrand, 1913	Universidad de Antioquia	7353,0000	-75091,0000	Colombia
CIUA	CIUA1049-21	5292B_5292		5292	5292	520[0n]	Chordata	Actinopterygii	Characiformes	Parodontidae	Saccodon	Saccodon dariensis	Saccodon dariensis	Meek & Hildebrand, 1913	Universidad de Antioquia	7243,0000	-75041,0000	Colombia
CIUA	CIUA1050-21	5292A_5292		5292	5292	520[0n]	Chordata	Actinopterygii	Characiformes	Parodontidae	Saccodon	Saccodon dariensis	Saccodon dariensis	Meek & Hildebrand, 1913	Universidad de Antioquia	7243,0000	-75041,0000	Colombia
CIUA	CIUA1051-21	5284A_5284		5284	5284	520[0n]	Chordata	Actinopterygii	Characiformes	Parodontidae	Saccodon	Saccodon dariensis	Saccodon dariensis	Meek & Hildebrand, 1913	Universidad de Antioquia	7189,0000	-75.06	Colombia
CIUA	CIUA1052-21	7596_2609		2609	2609	518[0n]	Chordata	Actinopterygii	Characiformes	Anostomidae	Leporellus	Leporellus vittatus	Leporellus vittatus	Valenciennes, 1850	Universidad de Antioquia	6889,0000	-75179,0000	Colombia
CIUA	CIUA1053-21	9047_5063		5063	5063	517[0n]	Chordata	Actinopterygii	Characiformes	Crenuchidae	Characidium	Characidium phoxocephalum	Characidium phoxocephalum	Eigenmann, 1912	Universidad de Antioquia	7008,0000	-75065,0000	Colombia
CIUA	CIUA1054-21	8037_3605		3605	3605	520[0n]	Chordata	Actinopterygii	Characiformes	Crenuchidae	Characidium	Characidium phoxocephalum	Characidium phoxocephalum	Eigenmann, 1912	Universidad de Antioquia	6839,0000	-75.19	Colombia
CIUA	CIUA1055-21	7954_3462		3462	3462	520[0n]	Chordata	Actinopterygii	Characiformes	Crenuchidae	Characidium	Characidium phoxocephalum	Characidium phoxocephalum	Eigenmann, 1912	Universidad de Antioquia	7008,0000	-75065,0000	Colombia
CIUA	CIUA1056-21	8025_3474		3474	3474	520[0n]	Chordata	Actinopterygii	Characiformes	Crenuchidae	Characidium	Characidium phoxocephalum	Characidium phoxocephalum	Eigenmann, 1912	Universidad de Antioquia	6838,0000	-75176,0000	Colombia
CIUA	CIUA1057-21	5282A_5282		5282	5282	520[0n]	Chordata	Actinopterygii	Characiformes	Crenuchidae	Characidium		Characidium	Reinhardt, 1867	Universidad de Antioquia	7189,0000	-75.06	Colombia
CIUA	CIUA1058-21	9046_5063		5063	5063	519[0n]	Chordata	Actinopterygii	Characiformes	Crenuchidae	Characidium	Characidium phoxocephalum	Characidium phoxocephalum	Eigenmann, 1912	Universidad de Antioquia	7008,0000	-75065,0000	Colombia
CIUA	CIUA1059-21	8109_3584		3584	3584	520[0n]	Chordata	Actinopterygii	Characiformes	Crenuchidae	Characidium	Characidium phoxocephalum	Characidium phoxocephalum	Eigenmann, 1912	Universidad de Antioquia	7008,0000	-75065,0000	Colombia
CIUA	CIUA1060-21	8063_3614		3614	3614	519[0n]	Chordata	Actinopterygii	Characiformes	Crenuchidae	Characidium	Characidium phoxocephalum	Characidium phoxocephalum	Eigenmann, 1912	Universidad de Antioquia	6942,0000	-75135,0000	Colombia
CIUA	CIUA1061-21	5289A_5289		5289	5289	520[0n]	Chordata	Actinopterygii	Characiformes	Crenuchidae	Characidium	Characidium phoxocephalum	Characidium phoxocephalum	Eigenmann, 1912	Universidad de Antioquia	7106,0000	-75116,0000	Colombia
CIUA	CIUA1062-21	8110_3584		3584	3584	520[0n]	Chordata	Actinopterygii	Characiformes	Crenuchidae	Characidium	Characidium phoxocephalum	Characidium phoxocephalum	Eigenmann, 1912	Universidad de Antioquia	7008,0000	-75065,0000	Colombia
CIUA	CIUA1063-21	7588_2559		2559	2559	522[0n]	Chordata	Actinopterygii	Characiformes	Crenuchidae	Characidium	Characidium phoxocephalum	Characidium phoxocephalum	Eigenmann, 1912	Universidad de Antioquia	6838,0000	-75176,0000	Colombia
CIUA	CIUA1064-21	8026_3474		3474	3474	522[0n]	Chordata	Actinopterygii	Characiformes	Crenuchidae	Characidium	Characidium phoxocephalum	Characidium phoxocephalum	Eigenmann, 1912	Universidad de Antioquia	6838,0000	-75176,0000	Colombia
CIUA	CIUA1065-21	5289B_5289		5289	5289	520[0n]	Chordata	Actinopterygii	Characiformes	Crenuchidae	Characidium	Characidium phoxocephalum	Characidium phoxocephalum	Eigenmann, 1912	Universidad de Antioquia	7106,0000	-75116,0000	Colombia
CIUA	CIUA1066-21	7589_2560		2560	2560	522[0n]	Chordata	Actinopterygii	Characiformes	Crenuchidae	Characidium		Characidium	Reinhardt, 1867	Universidad de Antioquia	6914,0000	-75142,0000	Colombia
CIUA	CIUA1067-21	5113_5113		5113	5113	522[0n]	Chordata	Actinopterygii	Characiformes	Crenuchidae	Characidium	Characidium phoxocephalum	Characidium phoxocephalum	Eigenmann, 1912	Universidad de Antioquia	6919,0000	-75151,0000	Colombia
CIUA	CIUA1068-21	5124_5124		5124	5124	522[0n]	Chordata	Actinopterygii	Characiformes	Crenuchidae	Characidium	Characidium phoxocephalum	Characidium phoxocephalum	Eigenmann, 1912	Universidad de Antioquia	7008,0000	-75065,0000	Colombia
CIUA	CIUA1069-21	7584_2555		2555	2555	516[0n]	Chordata	Actinopterygii	Characiformes	Characidae	Hemibrycon	Hemibrycon caucanus	Hemibrycon caucanus	Eigenmann, 1913	Universidad de Antioquia	6899,0000	-75175,0000	Colombia
CIUA	CIUA1070-21	8503_3908		3908	3908	517[0n]	Chordata	Actinopterygii	Characiformes	Characidae	Hemibrycon	Hemibrycon caucanus	Hemibrycon caucanus	Eigenmann, 1913	Universidad de Antioquia	5152,0000	-75832,0000	Colombia
CIUA	CIUA1071-21	8423_3963		3963	3963	520[0n]	Chordata	Actinopterygii	Characiformes	Characidae	Hemibrycon	Hemibrycon boquiae	Hemibrycon boquiae	Eigenmann, 1913	Universidad de Antioquia	4964,0000	-75858,0000	Colombia
CIUA	CIUA1072-21	6114C_6114		6114	6114	522[0n]	Chordata	Actinopterygii	Cyprinodontiformes	Poeciliidae	Poecilia	Poecilia caucana	Poecilia caucana	Steindachner, 1880	Universidad de Antioquia	6598,0000	-75821,0000	Colombia
CIUA	CIUA1073-21	6114B_6114		6114	6114	522[0n]	Chordata	Actinopterygii	Cyprinodontiformes	Poeciliidae	Poecilia	Poecilia caucana	Poecilia caucana	Steindachner, 1880	Universidad de Antioquia	6598,0000	-75821,0000	Colombia
CIUA	CIUA1074-21	6114A_6114		6114	6114	580[n]	Chordata	Actinopterygii	Cyprinodontiformes	Poeciliidae	Poecilia	Poecilia caucana	Poecilia caucana	Steindachner, 1880	Universidad de Antioquia	6598,0000	-75821,0000	Colombia
CIUA	CIUA1075-21	5079_5079		5079	5079	522[0n]	Chordata	Actinopterygii	Cyprinodontiformes	Poeciliidae	Poecilia	Poecilia caucana	Poecilia caucana	Steindachner, 1880	Universidad de Antioquia	6805,0000	-75138,0000	Colombia
CIUA	CIUA1076-21	7593_2583		2583	2583	522[0n]	Chordata	Actinopterygii	Cyprinodontiformes	Poeciliidae	Poecilia	Poecilia caucana	Poecilia caucana	Steindachner, 1880	Universidad de Antioquia	6838,0000	-75176,0000	Colombia
CIUA	CIUA1077-21	8893_4866		4866	4866	522[0n]	Chordata	Actinopterygii	Cyprinodontiformes	Poeciliidae	Poecilia	Poecilia sphenops	Poecilia sphenops	Valenciennes, 1846	Universidad de Antioquia	5409,0000	-74693,0000	Colombia
CIUA	CIUA1078-21	5635A_5635		5635	5635	522[0n]	Chordata	Actinopterygii	Cyprinodontiformes	Poeciliidae	Poecilia	Poecilia sphenops	Poecilia sphenops	Valenciennes, 1846	Universidad de Antioquia	6867,0000	-75838,0000	Colombia
CIUA	CIUA1079-21	7594_2583		2583	2583	522[0n]	Chordata	Actinopterygii	Cyprinodontiformes	Poeciliidae	Poecilia	Poecilia caucana	Poecilia caucana	Steindachner, 1880	Universidad de Antioquia	6838,0000	-75176,0000	Colombia
CIUA	CIUA1080-21	8894_4866		4866	4866	522[0n]	Chordata	Actinopterygii	Cyprinodontiformes	Poeciliidae	Poecilia	Poecilia sphenops	Poecilia sphenops	Valenciennes, 1846	Universidad de Antioquia	5409,0000	-74693,0000	Colombia
CIUA	CIUA1081-21	8895_4866		4866	4866	522[0n]	Chordata	Actinopterygii	Cyprinodontiformes	Poeciliidae	Poecilia	Poecilia sphenops	Poecilia sphenops	Valenciennes, 1846	Universidad de Antioquia	5409,0000	-74693,0000	Colombia
CIUA	CIUA1082-21	5092C_5092		5092	5092	520[0n]	Chordata	Actinopterygii	Cichliformes	Cichlidae	Oreochromis	Oreochromis niloticus	Oreochromis niloticus	Linnaeus, 1758	Universidad de Antioquia	6757,0000	-75105,0000	Colombia
CIUA	CIUA1083-21	9058_5072		5072	5072	522[0n]	Chordata	Actinopterygii	Cichliformes	Cichlidae	Oreochromis	Oreochromis niloticus	Oreochromis niloticus	Linnaeus, 1758	Universidad de Antioquia	6785,0000	-75146,0000	Colombia
CIUA	CIUA1084-21	8876_4851		4851	4851	522[0n]	Chordata	Actinopterygii	Cichliformes	Cichlidae	Oreochromis	Oreochromis niloticus	Oreochromis niloticus	Linnaeus, 1758	Universidad de Antioquia	5409,0000	-74693,0000	Colombia
CIUA	CIUA1085-21	8872_4851		4851	4851	522[0n]	Chordata	Actinopterygii	Cichliformes	Cichlidae	Oreochromis	Oreochromis niloticus	Oreochromis niloticus	Linnaeus, 1758	Universidad de Antioquia	5409,0000	-74693,0000	Colombia
CIUA	CIUA1086-21	8866_4837		4837	4837	522[0n]	Chordata	Actinopterygii	Cichliformes	Cichlidae	Oreochromis	Oreochromis niloticus	Oreochromis niloticus	Linnaeus, 1758	Universidad de Antioquia	5656,0000	-74955,0000	Colombia
CIUA	CIUA1087-21	8843_4816		4816	4816	522[0n]	Chordata	Actinopterygii	Cichliformes	Cichlidae	Oreochromis	Oreochromis niloticus	Oreochromis niloticus	Linnaeus, 1758	Universidad de Antioquia	5498,0000	-74903,0000	Colombia
CIUA	CIUA1088-21	7418_1938		1938	1938	522[0n]	Chordata	Actinopterygii	Cichliformes	Cichlidae	Oreochromis	Oreochromis niloticus	Oreochromis niloticus	Linnaeus, 1758	Universidad de Antioquia	6838,0000	-75176,0000	Colombia
CIUA	CIUA1089-21	5084A_5084		5084	5084	522[0n]	Chordata	Actinopterygii	Cichliformes	Cichlidae	Oreochromis	Oreochromis niloticus	Oreochromis niloticus	Linnaeus, 1758	Universidad de Antioquia	6756,0000	-75.12	Colombia
CIUA	CIUA1090-21	5093_5093		5093	5093	522[0n]	Chordata	Actinopterygii	Cichliformes	Cichlidae	Oreochromis	Oreochromis mossambicus	Oreochromis mossambicus	Peters, 1852	Universidad de Antioquia	6757,0000	-75105,0000	Colombia
CIUA	CIUA1091-21	5092B_5092		5092	5092	522[0n]	Chordata	Actinopterygii	Cichliformes	Cichlidae	Oreochromis	Oreochromis niloticus	Oreochromis niloticus	Linnaeus, 1758	Universidad de Antioquia	6757,0000	-75105,0000	Colombia
CIUA	CIUA1092-21	5092A_5092		5092	5092	580[n]	Chordata	Actinopterygii	Cichliformes	Cichlidae	Oreochromis	Oreochromis niloticus	Oreochromis niloticus	Linnaeus, 1758	Universidad de Antioquia	6757,0000	-75105,0000	Colombia
CIUA	CIUA1093-21	5083_5083		5083	5083	519[0n]	Chordata	Actinopterygii	Cichliformes	Cichlidae	Coptodon	Coptodon rendalli	Coptodon rendalli	Boulenger, 1897	Universidad de Antioquia	6771,0000	-75113,0000	Colombia
CIUA	CIUA1094-21	9059_5073		5073	5073	510[0n]	Chordata	Actinopterygii	Cichliformes	Cichlidae	Coptodon	Coptodon rendalli	Coptodon rendalli	Boulenger, 1897	Universidad de Antioquia	6785,0000	-75146,0000	Colombia
CIUA	CIUA1095-21	5091B_5091		5091	5091	522[0n]	Chordata	Actinopterygii	Cichliformes	Cichlidae	Coptodon	Coptodon rendalli	Coptodon rendalli	Boulenger, 1897	Universidad de Antioquia	6757,0000	-75105,0000	Colombia
CIUA	CIUA1096-21	8867_4836		4836	4836	522[0n]	Chordata	Actinopterygii	Cichliformes	Cichlidae	Coptodon	Coptodon rendalli	Coptodon rendalli	Boulenger, 1897	Universidad de Antioquia	5656,0000	-74955,0000	Colombia
CIUA	CIUA1097-21	5082_5082		5082	5082	520[0n]	Chordata	Actinopterygii	Cichliformes	Cichlidae	Parachromis	Parachromis friedrichsthalii	Parachromis friedrichsthalii	Heckel, 1840	Universidad de Antioquia	6771,0000	-75113,0000	Colombia
CIUA	CIUA1098-21	5114A_5114		5114	5114	522[0n]	Chordata	Actinopterygii	Cichliformes	Cichlidae	Parachromis	Parachromis friedrichsthalii	Parachromis friedrichsthalii	Heckel, 1840	Universidad de Antioquia	6919,0000	-75151,0000	Colombia
CIUA	CIUA1099-21	5090D_5090		5090	5090	522[0n]	Chordata	Actinopterygii	Characiformes	Crenuchidae	Characidium		Characidium	Reinhardt, 1867	Universidad de Antioquia	5898,0000	-74693,0000	Colombia
CIUA	CIUA1100-21	5090B_5090		5090	5090	522[0n]	Chordata	Actinopterygii	Characiformes	Crenuchidae	Characidium		Characidium	Reinhardt, 1867	Universidad de Antioquia	5898,0000	-74693,0000	Colombia
CIUA	CIUA1101-21	6513A_6513		6513	6513	522[0n]	Chordata	Actinopterygii	Cichliformes	Cichlidae	Caquetaia	Caquetaia kraussii	Caquetaia kraussii	Steindachner, 1878	Universidad de Antioquia	8735,0000	-74465,0000	Colombia
CIUA	CIUA1102-21	6210_6210		6210	6210	522[0n]	Chordata	Actinopterygii	Cichliformes	Cichlidae	Caquetaia	Caquetaia kraussii	Caquetaia kraussii	Steindachner, 1878	Universidad de Antioquia	8.88	-74456,0000	Colombia
CIUA	CIUA1103-21	5615_5615		5615	5615	522[0n]	Chordata	Actinopterygii	Cichliformes	Cichlidae	Caquetaia	Caquetaia kraussii	Caquetaia kraussii	Steindachner, 1878	Universidad de Antioquia	6864,0000	-75.86	Colombia
CIUA	CIUA1104-21	5283C_5283		5283	5283	517[0n]	Chordata	Actinopterygii	Cichliformes	Cichlidae	Geophagus	Geophagus steindachneri	Geophagus steindachneri	Eigenmann & Hildebrand, 1922	Universidad de Antioquia	7189,0000	-75.06	Colombia
CIUA	CIUA1105-21	5293B_5293		5293	5293	520[0n]	Chordata	Actinopterygii	Cichliformes	Cichlidae	Geophagus	Geophagus steindachneri	Geophagus steindachneri	Eigenmann & Hildebrand, 1922	Universidad de Antioquia	7243,0000	-75041,0000	Colombia
CIUA	CIUA1106-21	5283A_5283		5283	5283	520[0n]	Chordata	Actinopterygii	Cichliformes	Cichlidae	Geophagus	Geophagus steindachneri	Geophagus steindachneri	Eigenmann & Hildebrand, 1922	Universidad de Antioquia	7189,0000	-75.06	Colombia
CIUA	CIUA1107-21	5283B_5283		5283	5283	520[0n]	Chordata	Actinopterygii	Cichliformes	Cichlidae	Geophagus	Geophagus steindachneri	Geophagus steindachneri	Eigenmann & Hildebrand, 1922	Universidad de Antioquia	7189,0000	-75.06	Colombia
CIUA	CIUA1108-21	5293A_5293		5293	5293	520[0n]	Chordata	Actinopterygii	Cichliformes	Cichlidae	Geophagus	Geophagus steindachneri	Geophagus steindachneri	Eigenmann & Hildebrand, 1922	Universidad de Antioquia	7243,0000	-75041,0000	Colombia
CIUA	CIUA1109-21	5283E_5283		5283	5283	520[0n]	Chordata	Actinopterygii	Cichliformes	Cichlidae	Geophagus	Geophagus steindachneri	Geophagus steindachneri	Eigenmann & Hildebrand, 1922	Universidad de Antioquia	7189,0000	-75.06	Colombia
CIUA	CIUA1110-21	5283D_5283		5283	5283	520[0n]	Chordata	Actinopterygii	Cichliformes	Cichlidae	Geophagus	Geophagus steindachneri	Geophagus steindachneri	Eigenmann & Hildebrand, 1922	Universidad de Antioquia	7189,0000	-75.06	Colombia
CIUA	CIUA1111-21	8855_4824		4824	4824	522[0n]	Chordata	Actinopterygii	Cichliformes	Cichlidae	Geophagus	Geophagus steindachneri	Geophagus steindachneri	Eigenmann & Hildebrand, 1922	Universidad de Antioquia	5501,0000	-74687,0000	Colombia
CIUA	CIUA1112-21	8868_4841		4841	4841	522[0n]	Chordata	Actinopterygii	Cichliformes	Cichlidae	Geophagus	Geophagus steindachneri	Geophagus steindachneri	Eigenmann & Hildebrand, 1922	Universidad de Antioquia	5501,0000	-74687,0000	Colombia
CIUA	CIUA1113-21	7430_1937		1937	1937	519[0n]	Chordata	Actinopterygii	Cichliformes	Cichlidae	Andinoacara	Andinoacara latifrons	Andinoacara latifrons	Steindachner, 1878	Universidad de Antioquia	6838,0000	-75176,0000	Colombia
CIUA	CIUA1114-21	7429_1937		1937	1937	519[0n]	Chordata	Actinopterygii	Cichliformes	Cichlidae	Andinoacara	Andinoacara latifrons	Andinoacara latifrons	Steindachner, 1878	Universidad de Antioquia	6838,0000	-75176,0000	Colombia
CIUA	CIUA1115-21	5106_5106		5106	5106	522[0n]	Chordata	Actinopterygii	Cichliformes	Cichlidae	Andinoacara	Andinoacara latifrons	Andinoacara latifrons	Steindachner, 1878	Universidad de Antioquia	6808,0000	-75145,0000	Colombia
CIUA	CIUA1116-21	6512_6512		6512	6512	522[0n]	Chordata	Actinopterygii	Cichliformes	Cichlidae	Andinoacara	Andinoacara latifrons	Andinoacara latifrons	Steindachner, 1878	Universidad de Antioquia	8735,0000	-74465,0000	Colombia
CIUA	CIUA1117-21	5600_5600		5600	5600	522[0n]	Chordata	Actinopterygii	Cichliformes	Cichlidae	Andinoacara	Andinoacara latifrons	Andinoacara latifrons	Steindachner, 1878	Universidad de Antioquia	7585,0000	-75403,0000	Colombia
CIUA	CIUA1118-21	7431_1937		1937	1937	522[0n]	Chordata	Actinopterygii	Cichliformes	Cichlidae	Andinoacara	Andinoacara latifrons	Andinoacara latifrons	Steindachner, 1878	Universidad de Antioquia	6838,0000	-75176,0000	Colombia
CIUA	CIUA1119-21	5111A_5111		5111	5111	522[0n]	Chordata	Actinopterygii	Cichliformes	Cichlidae	Andinoacara	Andinoacara latifrons	Andinoacara latifrons	Steindachner, 1878	Universidad de Antioquia	6919,0000	-75151,0000	Colombia
CIUA	CIUA1120-21	8873_4850		4850	4850	522[0n]	Chordata	Actinopterygii	Cichliformes	Cichlidae	Andinoacara	Andinoacara latifrons	Andinoacara latifrons	Steindachner, 1878	Universidad de Antioquia	5409,0000	-74693,0000	Colombia
CIUA	CIUA1121-21	8883_4850		4850	4850	522[0n]	Chordata	Actinopterygii	Cichliformes	Cichlidae	Andinoacara	Andinoacara latifrons	Andinoacara latifrons	Steindachner, 1878	Universidad de Antioquia	5409,0000	-74693,0000	Colombia
CIUA	CIUA1122-21	5110_5110		5110	5110	522[0n]	Chordata	Actinopterygii	Cichliformes	Cichlidae	Andinoacara	Andinoacara latifrons	Andinoacara latifrons	Steindachner, 1878	Universidad de Antioquia	6786,0000	-75098,0000	Colombia
CIUA	CIUA1123-21	5317D_5317		5317	5317	522[0n]	Chordata	Actinopterygii	Cyprinodontiformes	Cynolebiidae	Cynodonichthys	Cynodonichthys magdalenae	Cynodonichthys magdalenae	Eigenmann & Henn, 1916	Universidad de Antioquia	7344,0000	-75125,0000	Colombia
CIUA	CIUA1124-21	5317E_5317		5317	5317	522[0n]	Chordata	Actinopterygii	Cyprinodontiformes	Cynolebiidae	Cynodonichthys	Cynodonichthys magdalenae	Cynodonichthys magdalenae	Eigenmann & Henn, 1916	Universidad de Antioquia	7344,0000	-75125,0000	Colombia
CIUA	CIUA1125-21	5317A_5317		5317	5317	522[0n]	Chordata	Actinopterygii	Cyprinodontiformes	Cynolebiidae	Cynodonichthys	Cynodonichthys magdalenae	Cynodonichthys magdalenae	Eigenmann & Henn, 1916	Universidad de Antioquia	7344,0000	-75125,0000	Colombia
CIUA	CIUA1126-21	5317B_5317		5317	5317	520[0n]	Chordata	Actinopterygii	Cyprinodontiformes	Cynolebiidae	Cynodonichthys	Cynodonichthys magdalenae	Cynodonichthys magdalenae	Eigenmann & Henn, 1916	Universidad de Antioquia	7344,0000	-75125,0000	Colombia
CIUA	CIUA1127-21	5317C_5317		5317	5317	520[0n]	Chordata	Actinopterygii	Cyprinodontiformes	Cynolebiidae	Cynodonichthys	Cynodonichthys magdalenae	Cynodonichthys magdalenae	Eigenmann & Henn, 1916	Universidad de Antioquia	7344,0000	-75125,0000	Colombia
CIUA	CIUA1128-21	5315A_5315		5315	5315	522[0n]	Chordata	Actinopterygii	Cyprinodontiformes	Cynolebiidae	Cynodonichthys	Cynodonichthys magdalenae	Cynodonichthys magdalenae	Eigenmann & Henn, 1916	Universidad de Antioquia	7353,0000	-75.13	Colombia
CIUA	CIUA1129-21	6402_6402		6402	6402	522[0n]	Chordata	Actinopterygii	Characiformes	Characidae	Salminus	Salminus affinis	Salminus affinis	Steindachner, 1880	Universidad de Antioquia	7289,0000	-75396,0000	Colombia
CIUA	CIUA1130-21	8592_4268		4268	4268	522[0n]	Chordata	Actinopterygii	Characiformes	Characidae	Salminus	Salminus affinis	Salminus affinis	Steindachner, 1880	Universidad de Antioquia	6491,0000	-74405,0000	Colombia
CIUA	CIUA1131-21	5522A_5522		5522	5522	519[0n]	Chordata	Actinopterygii	Characiformes	Characidae	Salminus	Salminus affinis	Salminus affinis	Steindachner, 1880	Universidad de Antioquia	6043,0000	-74605,0000	Colombia
CIUA	CIUA1132-21	8619_4307		4307	4307	653[0n]	Chordata	Actinopterygii	Cichliformes	Cichlidae	Andinoacara	Andinoacara latifrons	Andinoacara latifrons	Steindachner, 1878	Universidad de Antioquia	6398,0000	-76713,0000	Colombia
CIUA	CIUA1133-21	8612_4303		4303	4303	649[0n]	Chordata	Actinopterygii	Characiformes	Characidae	Astyanax	Astyanax atratoensis	Astyanax atratoensis	Eigenmann, 1907	Universidad de Antioquia	6398,0000	-76713,0000	Colombia
CIUA	CIUA1134-21	8611_4303		4303	4303	649[0n]	Chordata	Actinopterygii	Characiformes	Characidae	Astyanax	Astyanax atratoensis	Astyanax atratoensis	Eigenmann, 1907	Universidad de Antioquia	6398,0000	-76713,0000	Colombia
CIUA	CIUA1135-21	8609_4304		4304	4304	631[0n]	Chordata	Actinopterygii	Characiformes	Curimatidae	Cyphocharax	Cyphocharax magdalenae	Cyphocharax magdalenae	Steindachner, 1878	Universidad de Antioquia	6832,0000	-76809,0000	Colombia
CIUA	CIUA1136-21	8778_4563		4563	4563	653[0n]	Chordata	Actinopterygii	Gymnotiformes	Sternopygidae	Eigenmannia	Eigenmannia virescens	Eigenmannia virescens	Valenciennes, 1836	Universidad de Antioquia	6426,0000	-76763,0000	Colombia
CIUA	CIUA1137-21	8737_4519		4519	4519	650[0n]	Chordata	Actinopterygii	Gymnotiformes	Sternopygidae	Eigenmannia	Eigenmannia virescens	Eigenmannia virescens	Valenciennes, 1836	Universidad de Antioquia	6426,0000	-76763,0000	Colombia
CIUA	CIUA1138-21	8736_4519		4519	4519	650[0n]	Chordata	Actinopterygii	Gymnotiformes	Sternopygidae	Eigenmannia	Eigenmannia virescens	Eigenmannia virescens	Valenciennes, 1836	Universidad de Antioquia	6426,0000	-76763,0000	Colombia
CIUA	CIUA1139-21	8675_4499		4499	4499	650[0n]	Chordata	Actinopterygii	Gymnotiformes	Sternopygidae	Eigenmannia	Eigenmannia virescens	Eigenmannia virescens	Valenciennes, 1836	Universidad de Antioquia	6404,0000	-76752,0000	Colombia
CIUA	CIUA1140-21	8716_4455		4455	4455	652[0n]	Chordata	Actinopterygii	Cichliformes	Cichlidae	Geophagus	Geophagus pellegrini	Geophagus pellegrini	Regan, 1912	Universidad de Antioquia	6398,0000	-76713,0000	Colombia
CIUA	CIUA1141-21	8672_4503		4503	4503	652[0n]	Chordata	Actinopterygii	Cichliformes	Cichlidae	Geophagus	Geophagus pellegrini	Geophagus pellegrini	Regan, 1912	Universidad de Antioquia	6398,0000	-76713,0000	Colombia
CIUA	CIUA1142-21	8807_4642		4642	4642	652[0n]	Chordata	Actinopterygii	Characiformes	Acestrorhynchidae	Gilbertolus	Gilbertolus atratoensis	Gilbertolus atratoensis	Schultz, 1943	Universidad de Antioquia	6398,0000	-76713,0000	Colombia
CIUA	CIUA1143-21	8740_4521		4521	4521	637[0n]	Chordata	Actinopterygii	Characiformes	Acestrorhynchidae	Gilbertolus	Gilbertolus atratoensis	Gilbertolus atratoensis	Schultz, 1943	Universidad de Antioquia	6404,0000	-76752,0000	Colombia
CIUA	CIUA1144-21	8697_4430		4430	4430	637[0n]	Chordata	Actinopterygii	Characiformes	Acestrorhynchidae	Gilbertolus	Gilbertolus atratoensis	Gilbertolus atratoensis	Schultz, 1943	Universidad de Antioquia	6773,0000	-76792,0000	Colombia
CIUA	CIUA1145-21	8706_4427		4427	4427	652[0n]	Chordata	Actinopterygii	Characiformes	Acestrorhynchidae	Gilbertolus	Gilbertolus atratoensis	Gilbertolus atratoensis	Schultz, 1943	Universidad de Antioquia	6404,0000	-76752,0000	Colombia
CIUA	CIUA1146-21	8631_4316		4316	4316	637[0n]	Chordata	Actinopterygii	Characiformes	Acestrorhynchidae	Gilbertolus	Gilbertolus atratoensis	Gilbertolus atratoensis	Schultz, 1943	Universidad de Antioquia	6404,0000	-76752,0000	Colombia
CIUA	CIUA1147-21	8632_4316		4316	4316	637[0n]	Chordata	Actinopterygii	Characiformes	Acestrorhynchidae	Gilbertolus	Gilbertolus atratoensis	Gilbertolus atratoensis	Schultz, 1943	Universidad de Antioquia	6404,0000	-76752,0000	Colombia
CIUA	CIUA1148-21	8627_4313		4313	4313	637[0n]	Chordata	Actinopterygii	Characiformes	Acestrorhynchidae	Gilbertolus	Gilbertolus atratoensis	Gilbertolus atratoensis	Schultz, 1943	Universidad de Antioquia	6773,0000	-76792,0000	Colombia
CIUA	CIUA1149-21	8621_4308		4308	4308	637[0n]	Chordata	Actinopterygii	Characiformes	Acestrorhynchidae	Gilbertolus	Gilbertolus atratoensis	Gilbertolus atratoensis	Schultz, 1943	Universidad de Antioquia	6398,0000	-76713,0000	Colombia
CIUA	CIUA1150-21	8606_4300		4300	4300	637[0n]	Chordata	Actinopterygii	Characiformes	Acestrorhynchidae	Gilbertolus	Gilbertolus atratoensis	Gilbertolus atratoensis	Schultz, 1943	Universidad de Antioquia	6832,0000	-76809,0000	Colombia
CIUA	CIUA1151-21	8805_4640		4640	4640	655[0n]	Chordata	Actinopterygii	Characiformes	Anostomidae	Leporinus	Leporinus striatus	Leporinus striatus	Kner, 1858	Universidad de Antioquia	6398,0000	-76713,0000	Colombia
CIUA	CIUA1152-21	8798_4621		4621	4621	655[0n]	Chordata	Actinopterygii	Characiformes	Anostomidae	Leporinus	Leporinus striatus	Leporinus striatus	Kner, 1858	Universidad de Antioquia	6773,0000	-76792,0000	Colombia
CIUA	CIUA1153-21	8733_4517		4517	4517	655[0n]	Chordata	Actinopterygii	Characiformes	Anostomidae	Leporinus	Leporinus striatus	Leporinus striatus	Kner, 1858	Universidad de Antioquia	6404,0000	-76752,0000	Colombia
CIUA	CIUA1154-21	8628_4314		4314	4314	655[0n]	Chordata	Actinopterygii	Characiformes	Anostomidae	Leporinus	Leporinus striatus	Leporinus striatus	Kner, 1858	Universidad de Antioquia	6773,0000	-76792,0000	Colombia
CIUA	CIUA1155-21	8747_4526		4526	4526	655[0n]	Chordata	Actinopterygii	Characiformes	Anostomidae	Megaleporinus	Megaleporinus muyscorum	Megaleporinus muyscorum	Steindachner, 1900	Universidad de Antioquia	6832,0000	-76809,0000	Colombia
CIUA	CIUA1156-21	8767_4535		4535	4535	649[0n]	Chordata	Actinopterygii	Characiformes	Characidae	Roeboides	Roeboides dayi	Roeboides dayi	Steindachner, 1878	Universidad de Antioquia	6773,0000	-76792,0000	Colombia
CIUA	CIUA1157-21	8759_4538		4538	4538	649[0n]	Chordata	Actinopterygii	Characiformes	Characidae	Roeboides	Roeboides dayi	Roeboides dayi	Steindachner, 1878	Universidad de Antioquia	6398,0000	-76713,0000	Colombia
CIUA	CIUA1158-21	8751_4530		4530	4530	649[0n]	Chordata	Actinopterygii	Characiformes	Characidae	Roeboides	Roeboides dayi	Roeboides dayi	Steindachner, 1878	Universidad de Antioquia	6773,0000	-76792,0000	Colombia
CIUA	CIUA1159-21	8702_4433		4433	4433	655[0n]	Chordata	Actinopterygii	Characiformes	Characidae	Roeboides	Roeboides dayi	Roeboides dayi	Steindachner, 1878	Universidad de Antioquia	6398,0000	-76713,0000	Colombia
CIUA	CIUA1160-21	8695_4431		4431	4431	655[0n]	Chordata	Actinopterygii	Characiformes	Characidae	Roeboides	Roeboides dayi	Roeboides dayi	Steindachner, 1878	Universidad de Antioquia	6773,0000	-76792,0000	Colombia
CIUA	CIUA1161-21	8647_4495		4495	4495	649[0n]	Chordata	Actinopterygii	Characiformes	Characidae	Roeboides	Roeboides dayi	Roeboides dayi	Steindachner, 1878	Universidad de Antioquia	6404,0000	-76752,0000	Colombia
CIUA	CIUA1162-21	8642_4332		4332	4332	655[0n]	Chordata	Actinopterygii	Characiformes	Characidae	Roeboides	Roeboides dayi	Roeboides dayi	Steindachner, 1878	Universidad de Antioquia	6773,0000	-76792,0000	Colombia
CIUA	CIUA1163-21	8639_4319		4319	4319	649[0n]	Chordata	Actinopterygii	Characiformes	Characidae	Roeboides	Roeboides dayi	Roeboides dayi	Steindachner, 1878	Universidad de Antioquia	6404,0000	-76752,0000	Colombia
CIUA	CIUA1164-21	8638_4319		4319	4319	649[0n]	Chordata	Actinopterygii	Characiformes	Characidae	Roeboides	Roeboides dayi	Roeboides dayi	Steindachner, 1878	Universidad de Antioquia	6404,0000	-76752,0000	Colombia
CIUA	CIUA1165-21	8809_4644		4644	4644	655[0n]	Chordata	Actinopterygii	Gymnotiformes	Sternopygidae	Sternopygus	Sternopygus aequilabiatus	Sternopygus aequilabiatus	Humboldt, 1805	Universidad de Antioquia	6832,0000	-76809,0000	Colombia
CIUA	CIUA1166-21	8783_4565		4565	4565	655[0n]	Chordata	Actinopterygii	Gymnotiformes	Sternopygidae	Sternopygus	Sternopygus aequilabiatus	Sternopygus aequilabiatus	Humboldt, 1805	Universidad de Antioquia	6858,0000	-76819,0000	Colombia
CIUA	CIUA1167-21	8735_4518		4518	4518	655[0n]	Chordata	Actinopterygii	Gymnotiformes	Sternopygidae	Sternopygus	Sternopygus aequilabiatus	Sternopygus aequilabiatus	Humboldt, 1805	Universidad de Antioquia	6426,0000	-76763,0000	Colombia
CIUA	CIUA1168-21	8652_4497		4497	4497	655[0n]	Chordata	Actinopterygii	Gymnotiformes	Sternopygidae	Sternopygus	Sternopygus aequilabiatus	Sternopygus aequilabiatus	Humboldt, 1805	Universidad de Antioquia	6404,0000	-76752,0000	Colombia
CIUA	CIUA1169-21	8667_4491		4491	4491	655[0n]	Chordata	Actinopterygii	Characiformes	Curimatidae	Steindachnerina	Steindachnerina atratoensis	Steindachnerina atratoensis	Eigenmann, 1912	Universidad de Antioquia	6832,0000	-76809,0000	Colombia
CIUA	CIUA1170-21	8666_4491		4491	4491	655[0n]	Chordata	Actinopterygii	Characiformes	Curimatidae	Steindachnerina	Steindachnerina atratoensis	Steindachnerina atratoensis	Eigenmann, 1912	Universidad de Antioquia	6832,0000	-76809,0000	Colombia
CIUA	CIUA1171-21	8663_4491		4491	4491	652[0n]	Chordata	Actinopterygii	Characiformes	Curimatidae	Steindachnerina	Steindachnerina atratoensis	Steindachnerina atratoensis	Eigenmann, 1912	Universidad de Antioquia	6832,0000	-76809,0000	Colombia
CIUA	CIUA1172-21	8662_4491		4491	4491	655[0n]	Chordata	Actinopterygii	Characiformes	Curimatidae	Steindachnerina	Steindachnerina atratoensis	Steindachnerina atratoensis	Eigenmann, 1912	Universidad de Antioquia	6832,0000	-76809,0000	Colombia
CIUA	CIUA1173-21	8661_4491		4491	4491	649[0n]	Chordata	Actinopterygii	Characiformes	Curimatidae	Steindachnerina	Steindachnerina atratoensis	Steindachnerina atratoensis	Eigenmann, 1912	Universidad de Antioquia	6832,0000	-76809,0000	Colombia
CIUA	CIUA1174-21	8656_4496		4496	4496	580[n]	Chordata	Actinopterygii	Cichliformes	Cichlidae	Caquetaia	Caquetaia kraussii	Caquetaia kraussii	Steindachner, 1878	Universidad de Antioquia	6398,0000	-76713,0000	Colombia
CIUA	CIUA1175-21	8738_4519		4519	4519	580[n]	Chordata	Actinopterygii	Gymnotiformes	Sternopygidae	Eigenmannia	Eigenmannia virescens	Eigenmannia virescens	Valenciennes, 1836	Universidad de Antioquia	6426,0000	-76763,0000	Colombia
CIUA	CIUA1176-21	8670_4489		4489	4489	673[0n]	Chordata	Actinopterygii	Cichliformes	Cichlidae	Caquetaia	Caquetaia kraussii	Caquetaia kraussii	Steindachner, 1878	Universidad de Antioquia	6398,0000	-76713,0000	Colombia
CIUA	CIUA1177-21	8749_4527		4527	4527	675[0n]	Chordata	Actinopterygii	Characiformes	Erythrinidae	Hoplias	Hoplias malabaricus	Hoplias malabaricus	Bloch, 1794	Universidad de Antioquia	6832,0000	-76809,0000	Colombia
CIUA	CIUA1178-21	8717_4456		4456	4456	674[0n]	Chordata	Actinopterygii	Cichliformes	Cichlidae	Mesoheros	Mesoheros atromaculatus	Mesoheros atromaculatus	Regan, 1912	Universidad de Antioquia	6398,0000	-76713,0000	Colombia
